# Supplementary material for: Long-term large-scale decline in relative abundances of butterfly and burnet moth species across south-western Germany
Source: Sci Rep. 2019 Oct 17;9:14921. doi: 10.1038/s41598-019-51424-1 (PMC6797710; doi:10.1038/s41598-019-51424-1)
Supplement: Supplementary file 2 — Electronic supplement ES2: Overview of all species traits used for analyses with respective classifications. [file 41598_2019_51424_MOESM2_ESM.xlsx]

## Sheet: B
Electronic supplement ES2
Long-term large-scale decline in relative abundances of butterfly and burnet moth species across south-western Germany
Jan Christian Habel, Robert Trusch, Thomas Schmitt, Michael Ochse, Werner Ulrich
Overview of all species traits used for analyses with respective classifications.
								Ellenberg scores of host plants
Species	Family	Distribution	Biology	Habitat	Phagy	Dispersal	Generalist/Specialist	Light	Temperature	Continetality	Humidity	pH	Nitrogen	rp-t			Parameter	Classification	References
Adscita geryon	Zygaenidae	Mediterranean	M	X	m	2	S	7	6	4	3	7	2	0.0246343			Biology	M = One single main habitat type;	Bink (1992), Hofmann (1994), Naumann et al. (1999), Settele et al. (1999).
Adscita mannii	Zygaenidae	Mediterranean	M	X	m	1	S	7	6	4	3	7	2	0.0605545			Diversity of habitats used	V = Several habitats used within the same habitat complex;
Adscita statices	Zygaenidae	MediterraneanContinental	V	M	m	2	G	8					6	-0.234448				BR = All habitats within the same complex,
Aglais urticae	Nymphalidae	MediterraneanContinental	BK	U	m	6	G				6	7	9	0.512331				VK = various habitat complexes
Anthocharis cardamines	Pieridae	MediterraneanContinental	V	M	o	4	G	4			6			0.524139			Habitat	U = ubiquist, M = mesophilic – generalist, M1 = mesophilic – open land, M2 = mesophilic with shrubs, M3 = mesophilic forest, X = xerothermophilic – in general, X1 = xerothermophilic – open land, X2 = xerothermophilic with shrubs, H = hygrophilic, T = tyrphostene species, A = alpine species	Bink (1992), Hofmann (1994), Naumann et al. (1999), Settele et al. (1999).
Apatura ilia	Nymphalidae	Continental	BK	M	m	4	S	8	5		5			-0.384759			Type of habitat
Apatura iris	Nymphalidae	Continental	BK	M	m	4	S	7		3	6	7	7	-0.522419			Phagy	M = monophagous, host plants from one plant genus;	Bink (1992), Hofmann (1994), Naumann et al. (1999), Settele et al. (1999).
Aphantopus hyperantus	Nymphalidae	Continental	V	M	p	3	G	6			5		6	0.569548			Diet breadth of the caterpillars	O = oligophagous, host plants from one plant family;
Aporia crataegi	Pieridae	MediterraneanContinental	V	M	o	5	G	7	5		4	8	3	0.0788502				P = polyphagous, host plants from several plant families.
Araschnia levana	Nymphalidae	Continental	M	M	m	5	G				6	7	9	0.429795			Dispersal	From sedentary to dispersive, divided into nine steps:	Bink (1992), Hofmann (1994), Naumann et al. (1999), Settele et al. (1999).
Argynnis adippe	Nymphalidae	MediterraneanContinental	BK	M	m	4	S	7		3	5	3	2	0.0345556			Dispersal behaviour	1 = extremely sedentary; 2 = sedentary 3 = rather sedentary; 4 = little sedentary; 5 = dispersive; 7 = rather migratory; 8 = migratory; 9 = extremely migratory.
Argynnis aglaja	Nymphalidae	MediterraneanContinental	V	M	m	4	G	7		3	5	3	2	-0.0774695			Generalist / specialist	General classification into habitat specialist versus habitat generalist species.	Bink (1992), Hofmann (1994), Naumann et al. (1999), Settele et al. (1999).
Argynnis niobe	Nymphalidae	MediterraneanContinental	M	M	m	4	S	6	5	5	3	8	3	-0.265194
Argynnis paphia	Nymphalidae	MediterraneanContinental	BK	M	m	4	G	4		4	5	7	6	0.266357
Aricia agestis	Lycaenidae	MediterraneanContinental	V	X	p	4	G	7	6	5	4		7	0.210363
Aricia artaxerxes	Lycaenidae	MediterraneanContinental	M	X	m	4	S	7	6	4	3	7	2	0.130968
Aricia eumedon	Lycaenidae	MediterraneanContinental	V	M	m	4	S	8	5	4	7	8	7	-0.1459
Boloria aquilonaris	Nymphalidae	Continental	M	H	m	3	S	7	5	3	9		1	-0.289067
Boloria dia	Nymphalidae	Continental	V	M	m	5	G	7		3	5	3	2	0.0803474
Boloria eunomia	Nymphalidae	Continental	M	H	m	4	S	7	4	7	7	5	5	-0.174879
Boloria euphrosyne	Nymphalidae	MediterraneanContinental	BK	M	m	3	S	6	5	5	3	8	3	-0.28319
Boloria selene	Nymphalidae	Continental	V	M	m	3	G	7		3	5	3	2	-0.0358399
Boloria thore	Nymphalidae	Continental	M	M	m	2	S	4	3	4	6	7	6	-0.103924
Boloria titania	Nymphalidae	Continental	M	M	m	2	S	7	4	7	7	5	5	-0.321531
Brenthis daphne	Nymphalidae	MediterraneanContinental	BK	M	o	4	S							0.201951
Brenthis ino	Nymphalidae	Continental	VK	H	o	2	G	7	5		8		5	0.0521601
Brintesia circe	Nymphalidae	Mediterranean	BK	X	o	4	S							-0.382351
Callophrys rubi	Lycaenidae	MediterraneanContinental	V	M	p	4	G	8	6	3	6	6	1	-0.0638767
Carcharodus alceae	Hesperiidae	MediterraneanContinental	V	X	m	6	G	8	6	3	4	7	4	-0.262587
Carcharodus floccifera	Hesperiidae	MediterraneanContinental	V	M	m	3	S	7	6	5			3	-0.0947905
Carterocephalus palaemon	Hesperiidae	Continental	V	M	o	3	G	7		3	7		2	0.079149
Celastrina argiolus	Lycaenidae	MediterraneanContinental	V	M	p	5	G	8	6	6	4	7		0.0922464
Chazara briseis	Nymphalidae	MediterraneanContinental	M	X	o	4	S	7		3		3	1	-0.324407
Coenonympha arcania	Nymphalidae	Mediterranean	V	M	o	3	G	7	6	3	6		5	0.233115
Coenonympha glycerion	Nymphalidae	Continental	VK	X	o	2	S	8	5	2	3	8	3	-0.061302
Coenonympha hero	Nymphalidae	Continental	BK	M	p	2	S	7	5	7	5	7	6	-0.542617
Coenonympha pamphilus	Nymphalidae	Mediterranean	V	M	o	3	G	7		3		4	4	0.704862
Coenonympha tullia	Nymphalidae	Continental	M	T	m	2	S	7			9	2	1	-0.224632
Colias alfacariensis	Pieridae	Mediterranean	M	X	m	4	S	7	5	2	3	7	2	0.548083
Colias croceus	Pieridae	Mediterranean	V	M	o	8	G	8	6	6	4	7		-0.0137964
Colias hyale	Pieridae	Continental	V	M	o	5	G	8			5	6	6	-0.0865366
Colias palaeno	Pieridae	Continental	M	T	m	4	S	6		5		1	3	-0.58675
Cupido argiades	Lycaenidae	MediterraneanContinental	VK	M	o	5	G	7		3	5			0.00719981
Cupido minimus	Lycaenidae	MediterraenanContinental	M	X	m	2	S	8	6	3	3	7	2	-0.17458
Cupido osiris	Lycaenidae	Continental	BK	M	m	2	S	8	7	6	3	8	3	-0.174427
Erebia aethiops	Nymphalidae	Continental	V	M	o	3	G	8	5	2	3	8	3	-0.20328
Erebia ligea	Nymphalidae	Continental	M	M	p	4	G	2	5	3	5	6	5	-0.327799
Erebia medusa	Nymphalidae	Continental	V	M	o	3	G	8	5	2	3	8	3	-0.117477
Erebia meolans	Nymphalidae	Mediterranean	V	M	o	4	S	6			7		3	-0.380281
Erynnis tages	Hesperiidae	MediterraneanContinental	V	M	o	3	G	7		3	4	7	3	0.372478
Euphydryas aurinia	Nymphalidae	MediterraneanContinental	VK	M	p	2	S	7	5	3	7		2	-0.371804
Euphydryas maturna	Nymphalidae	Continental	M	M	p	2	S	8	5			7	7	-0.596496
Glaucopsyche alexis	Lycaenidae	MediterraneanContinental	V	X	o	3	S	8	6	3	6	6	1	-0.354207
Gonepteryx rhamni	Pieridae	MediterraneanContinental	V	M	o	6	G	6			7	2		0.467317
Hamearis lucina	Riodinidae	Mediterranean	M	M	m	2	S	7		3	4	8	3	-0.364204
Hesperia comma	Hesperiidae	MediterraneanContinental	V	M	o	3	S	7		3		3	1	-0.294118
Hipparchia fagi	Nymphalidae	Mediterranean	M	X	o	4	S	8	5	2	3	8	3	-0.597618
Hipparchia semele	Nymphalidae	Mediterranean	V	X	o	4	S	8	5	2	3	8	3	-0.514759
Inachis io	Nymphalidae	MediterraneanContinental	BK	U	m	6	G				6	7	9	0.697057
Iphiclides podalirius	Papilionidae	MediterraneanContinental	BK	X	m	4	S	7	5	5				-0.562769
Issoria lathonia	Nymphalidae	MediterraneanContinental	V	M	m	6	G	6	5					-0.108478
Jordanita globulariae	Zygaenidae	Mediterranean	V	X	o	2	S	7		3	3	8	4	-0.06602
Jordanita notata	Zygaenidae	Mediterranean	V	X	o	2	S	7		3	3	8	4	-0.00259494
Lasiommata maera	Nymphalidae	MediterraneanContinental	V	M	o	3	S	7		3		4	4	-0.494705
Lasiommata megera	Nymphalidae	Mediterranean	M	M	o	4	G	6	5	5	4	7	4	0.189684
Lasiommata petropolitana	Nymphalidae	Continental	VK	M	o	8	S	7		3		3	1	-0.438342
Leptidea reali	Pieridae	Mediterranean	V	M	o	5	G	7	5		6			0.00360938
Leptidea sinapis	Pieridae	Mediterranean	V	M	o	5	G	7	5		6	7	6	0.218091
Limenitis camilla	Nymphalidae	Continental	M	M	m	3	S	5	5		5	7		-0.141738
Limenitis populi	Nymphalidae	Continental	BK	M	m	3	S	8	5		5			-0.365903
Limenitis reducta	Nymphalidae	Mediterranean	BK	M	m	8	S	5	5		5	7		-0.459658
Lopinga achine	Nymphalidae	Continental	M	M	p	1	S	6	5	5	4	7	4	-0.520598
Lycaena alciphron	Lycaenidae	MediterraneanContinental	M	V	m	4	S	8	5	3	3	2	2	-0.230561
Lycaena dispar	Lycaenidae	Continental	M	H	m	4	S	7	6	3	10	7	7	-0.0947444
Lycaena helle	Lycaenidae	Continental	M	H	m	2	S	7	4	7	7	5	5	-0.492948
Lycaena hippothoe	Lycaenidae	Continental	M	H	m	3	S	8					6	-0.309082
Lycaena phlaeas	Lycaenidae	MediterraneanContinental	V	M	m	4	G	8	5	3	3	2	2	-0.0457738
Lycaena tityrus	Lycaenidae	MediterraneanContinental	V	M	m	3	G	8					6	-0.215181
Lycaena virgaureae	Lycaenidae	MediterraneanContinental	M	M	m	4	S	8	5	3	3	2	2	-0.523486
Maculinea alcon	Lycaenidae	Continental	M	M	m	2	S	8	5	3	7		1	0.100506
Maculinea arion	Lycaenidae	MediterraneanContinental	M	X	o	2	S	7		3	3	8	3	-0.284226
Maculinea nausithous	Lycaenidae	Continental	M	M	m	2	S	7	5	7	6		5	0.139266
Maculinea rebeli	Lycaenidae	Continental	M	X	m	2	S	7	6	4	3	8	3	0.093286
Maculinea teleius	Lycaenidae	Continental	M	M	m	2	S	7	5	7	6		5	-0.277995
Maniola jurtina	Nymphalidae	Mediterranean	V	M	o	4	G	8	5	2	3	8	3	0.655319
Melanargia galathea	Nymphalidae	Mediterranean	V	M	o	4	G	8	5	2	3	8	3	0.663451
Melitaea athalia	Nymphalidae	MediterraneanContinental	VK	M	p	3	G	6		3				-0.354944
Melitaea aurelia	Nymphalidae	Continental	VK	X	p	3	S	7		7	4	7	3	-0.153871
Melitaea britomartis	Nymphalidae	Continental	VK	X	p	2	G	7	6	5	3	8	2	0.331859
Melitaea cinxia	Nymphalidae	MediterraneanContinental	M	M	m	3	S	6		3				-0.249092
Melitaea diamina	Nymphalidae	Continental	V	H	m	1	S	7		2	8	5	2	-0.0647841
Melitaea didyma	Nymphalidae	MediterraneanContinental	V	X	p	4	S	6		3				-0.329569
Melitaea parthenoides	Nymphalidae	Mediterraenan	M	X	m	4	S	6		3				-0.369355
Melitaea phoebe	Nymphalidae	MediterraneanContinental	V	X	m	4	S	7		3	3	8	4	-0.3673
Minois dryas	Nymphalidae	Continental	VK	M	o	3	S	8	5	2	3	8	3	-0.308411
Nymphalis antiopa	Nymphalidae	MediterraneanContinental	BK	M	p	6	G	7		3	6	7	7	-0.271759
Nymphalis polychloros	Nymphalidae	MediterraneanContinental	BK	M	p	6	G	7		3	6	7	7	-0.128152
Papilio machaon	Papilionidae	MediterraneanContinental	BK	M	o	5	G	8	6	5	4		4	0.346145
Pararge aegeria	Nymphalidae	Mediterranean	BK	M	o	4	G	3	5	3	5	6	6	0.622284
Parnassius apollo	Papilionidae	MediterraneanContinental	M	X	m	3	S	9		2	2		1	-0.706432
Parnassius mnemosyne	Papilionidae	MediterraneanContinental	M	M	m	6	S	3	6	4	6	8	8	-0.422958
Pieris brassicae	Pieridae	MediterraneanContinental	V	M	o	7	G	8	7	2	5		8	0.38171
Pieris mannii	Pieridae	Mediterranean	VK	X	o	7	G	8	7	4	4	9	9	0.303083
Pieris napi	Pieridae	MediterraneanContinental	V	M	o	5	G	5	6	3	5	7	8	0.566107
Pieris rapae	Pieridae	MediterraneanContinental	V	M	o	6	G	8	7	2	5		3	0.602431
Plebeius argus	Lycaenidae	MediterraneanContinental	V	M	p	3	S	7		3	4	7	3	-0.393279
Plebeius argyrognomon	Lycaenidae	MediterraneanContinental	M	X	o	3	S	7	6	5	4	9	3	-0.0281866
Plebeius idas	Lycaenidae	MediterraneanContinental	V	M	p	3	S	7	5	2	4	3	3	-0.126653
Plebeius optilete	Lycaenidae	Continental	M	H	m	2	S	6		5		1	7	-0.185169
Polygonia c-album	Nymphalidae	MediterraneanContinental	V	M	p	6	G	7		3	6	7		0.612956
Polyommatus amandus	Lycaenidae	MediterraneanContinental	V	M	o	4	G	7	5		6		2	0.295641
Polyommatus bellargus	Lycaenidae	Mediterranean	M	X	m	3	S	7	5	2	3	7	2	-0.262944
Polyommatus coridon	Lycaenidae	Mediterranean	M	X	m	3	S	7	5	2	3	7	3	-0.156655
Polyommatus damon	Lycaenidae	Continental	M	X	m	3	S	8	7	6	3	8	3	-0.351967
Polyommatus daphnis	Lycaenidae	Mediterranean	M	X	m	3	S	7	6	5	4	9	2	-0.132975
Polyommatus dorylas	Lycaenidae	Mediterranean	M	X	m	2	S	8	6	3	3	7	3	-0.484172
Polyommatus icarus	Lycaenidae	MediterraneanContinental	V	M	o	4	G	7		3	4	7		0.299273
Polyommatus semiargus	Lycaenidae	MediterraneanContinental	V	M	m	4	G	7		3	5		3	0.214583
Polyommatus thersites	Lycaenidae	MediterraneanContinental	M	X	m	4	S	8	7	6	3	8	5	-0.108843
Pontia daplidice	Pieridae	MediterraneanContinental	VK	X	m	9	G	7	6	3	3	8	1	-0.438714
Pseudophilotes baton	Lycaenidae	Mediterranean	M	X	m	1	S	8	7	4	2	8	2	-0.177569
Pyrgus alveus	Hesperiidae	MediterraneanContinental	BK	M	m	4	S	7	6	4	3	7	2	-0.199368
Pyrgus armoricanus	Hesperiidae	Mediterranean	BK	X	m	4	S	8	6	4	3	7	1	-0.137637
Pyrgus carthami	Hesperiidae	MediterraneanContinental	M	X	m	3	S	9	7	6	1	8	2	-0.510891
Pyrgus cirsii	Hesperiidae	Mediterranean	M	X	m	4	S	8	6	4	3	7	4	-0.173708
Pyrgus malvae	Hesperiidae	MediterraneanContinental	V	M	o	3	G	7	6	4	5	7	2	0.0147763
Pyrgus serratulae	Hesperiidae	MediterraneanContinental	M	X	m	3	S	8	6	4	3	7	7	-0.258422
Pyronia tithonus	Nymphalidae	Mediterranean	BK	X	o	4	G	8	6	3	5	7		0.177368
Rhagades pruni	Zygaenidae	MediterraneanContinental	V	X	p	2	S	7	5	5				-0.148465
Satyrium acaciae	Lycaenidae	Mediterranean	M	X	m	2	S	7	5	5				-0.210606
Satyrium ilicis	Lycaenidae	Mediterranean	M	X	m	3	S	7	6	6				-0.502071
Satyrium pruni	Lycaenidae	Continental	M	M	m	1	S	7	5				4	-0.178091
Satyrium spini	Lycaenidae	Mediterranean	M	X	o	3	S	7	5	5	4	8		-0.393404
Satyrium w-album	Lycaenidae	MediterraneanContinental	M	M	m	1	S	8	7			8	2	-0.112471
Spialia sertorius	Hesperiidae	Mediterranean	M	X	m	2	S	7	6	5	3	8		-0.321692
Thecla betulae	Lycaenidae	Continental	BK	M	o	3	G	7	5				4	-0.236609
Thymelicus acteon	Hesperiidae	Mediterranean	M	X	o	3	S	6	5	5	4	7	6	-0.512971
Thymelicus lineola	Hesperiidae	MediterraneanContinental	V	M	o	4	G	7	5	7	5	7	5	0.140049
Thymelicus sylvestris	Hesperiidae	Mediterranean	V	M	o	3	G	7	6	3	6		9	0.316331
Vanessa atalanta	Nymphalidae	Mediterranean	V	U	m	9	G				6	7	7	0.547466
Vanessa cardui	Nymphalidae	MediterraneanContinental	V	M	p	9	G	8	5				3	0.113668
Zygaena angelicae	Zygaenidae	Mediterranean	M	X	m	1	S	7	6	4	3	9	3	-0.198679
Zygaena carniolica	Zygaenidae	MediterraneanContinental	V	X	o	2	S	8	7	6	3	8	2	-0.183371
Zygaena cynarae	Zygaenidae	Continental	M	X	m	2	S	6	6	4	3	6	3	-0.212513
Zygaena ephialtes	Zygaenidae	Mediterranean	V	M	m	3	G	7	6	5	4	9	3	-0.201575
Zygaena fausta	Zygaenidae	Mediterranean	M	X	m	1	S	7	6	4	3	9	3	-0.200761
Zygaena filipendulae	Zygaenidae	Mediterranean	BR	M	o	3	G	7		3	4	7	3	0.117345
Zygaena lonicerae	Zygaenidae	MediterraneanContinental	V	X	o	2	S	7	6	4	4	6	2	-0.157878
Zygaena loti	Zygaenidae	MediterraneanContinental	V	X	o	2	G	7	5	2	3	7	2	-0.0437951
Zygaena minos	Zygaenidae	Mediterranean	M	X	m	2	S	7		5	3		6	0.131093
Zygaena osterodensis	Zygaenidae	Continental	V	M	m	2	S	7	5		6	7	1	-0.21809
Zygaena purpuralis	Zygaenidae	MediterraneanContinental	M	X	m	2	S	8	7	4	2	8	2	-0.0323448
Zygaena transalpina	Zygaenidae	Mediterranean	V	X	o	2	S	7	5	2	3	7	4	0.129241
Zygaena trifolii	Zygaenidae	Mediterranean	V	H	m	2	S	7	5	2	8	6	3	-0.100519
Zygaena viciae	Zygaenidae	MediterraneanContinental	V	M	o	2	G	7		3	4	7		0.0181559
