# Supplementary material for: Long-term large-scale decline in relative abundances of butterfly and burnet moth species across south-western Germany
Source: Sci Rep. 2019 Oct 17;9:14921. doi: 10.1038/s41598-019-51424-1 (PMC6797710; doi:10.1038/s41598-019-51424-1)
Supplement: Supplementary file 4 — Electronic supplement ES4: Overview of all data sets used in this study, with details about sources and observers. [file 41598_2019_51424_MOESM4_ESM.xlsx]

## Sheet: Tabelle1
Electronic supplement ES4
Long-term large-scale decline in relative abundances of butterfly and burnet moth species across south-western Germany
Jan Christian Habel, Robert Trusch, Thomas Schmitt, Michael Ochse, Werner Ulrich
Overview of all data sets used in this study, with details about sources and observers.
Adler, R(?) (Adl). G.
Aichele, Friedrich (Aic). G (Schneider 1936–1939), A, S (SMNS). *1882, Ulm, † (nach 1968). Stuttgart. Obertürkheim. Böblingen.
Albert, Alfred. G (Martin Wallner), S (Belegstücke an Martin Wallner). *1898, †1992, Pforzheim. FES: Raum Pforzheim.
Albrecht, Martin (Alb). MB, A, S, F. *1970, Kempten. Obergünzburg (1976–1980), Friedrichshafen (1980–1990), Konstanz (1990–96), Saarbrücken (1996–1999); Bern (seit 2000). FES: Bodensee, Bodanrück, Westallgäu, Hegau, Oberrheinebene, Kaiserstuhl. Spezielle Arbeiten über Carcharodus flocciferus.
Allgaier, O(?) (All). G.
Ammon, H(?) (Amm). G (Ewald Langer).
Amsel, Dr. Hans-Georg. G, S (Microlepidoptera, an SMNK), L (Roesler 1975, Schröder 1985, Gaedike 2000, Ebert 2001). *1905, Bensberg b. Köln, †1999. Karlsruhe (ab 1955).
Andres, Dr. Karl (And). G (Hermann Lienig).
Anonymus (Ano). Verschiedene Autoren publizierten – meist kleinere – anonyme Arbeiten über baden-württembergische Schmetterlinge. In solchen Fällen ist es nicht immer möglich, den Verfasser zu ermitteln; zum Teil dürfte es sich um Autoren handeln, die ohnehin hier erwähnt sind. In einem Sonderfall musste der Name eines ehemaligen Mitarbeiters auf diesem Weg neutralisiert werden.
Anstett, Dagmar (Ans). G.
Arbeitsgruppe Freiburg (A. Beck, R. Disch, K. Schlenker, A. Schneider, K. Walzinger). Lieferte seit 1982 regelmäßig Daten. FES: Südliche Oberrheinebene und Vorbergzone, Kaiserstuhl, Mittlerer und Südlicher Schwarzwald. Die Zusammenkünfte dieser AG finden heute regelmäßig in Waldkirch-Kollnau statt (weitere Teilnehmer: H. Dezulian, K. Metz, V. Mink, G. Wein).
Arnold, Carsten. G (Artenlisten Raum Mannheim, Kaiserstuhl, Schwarzwald u. a.).
Arnold, Peter. G (Reutti 1898). Konstanz.
Asal, Joachim (Asa). MB, S. *1954, Todtnau. Todtnau-Schlechtnau. Seit 1972 Lichtfänge, regelmäßig am Haus. FES: Hochschwarzwald, speziell Nachtfalterarten des Feldberges.
Aschenauer, C (?). G (Schneider 1936–1938), A, S (SMNS). Spaichingen (dort 1985, weitere Zeitangaben fehlen). Alle in der Sammlung enthaltenen Belegstücke tragen gedruckte Etiketten mit dem Text „Z. Tgb. // 4993 u. 5017 // Aschenauer 1900“. Der faunistische Wert dieser Sammlung ist anfechtbar, es sei denn, die dazugehörigen Aufzeichnungen (Tagebuch oder –bücher) finden sich wieder. Sie scheinen j…
Augustin, E(?). G (Lampert 1911).
Bach, Günter. G.
Back, Prof. Dr. Werner (Bac). MZ, A, S. FES: Freiburg, Kaiserstuhl, Südliche Oberrheinebene (Tagfalter).
Bader, Hermann. G (Gauckler 1921).
Baehr, Martin. G (1979: Artenliste Großes Lautertal).
Baisch, Günter (Bai). MB, G (Meineke 1982), A, S. *1940, Biberach. FES: Württembergisches Allgäu und Schwäbische Alb (1960–1980). Seit 1980 schwerpunktmäßig Kleinschmetterlinge.
Bantle, Dr. Robert. MB, G (Hannes Egle), S. FES: Raum Tuttlingen, Südwestalb.
Barth, Dr. Günther (Bat). G (Schneider 1936–1939), S (SMNS), *1909, Darmstadt, †1935, Stuttgart. Handschriftliche Verzeichnisse der Lokalfaunen von Stuttgart und von Eisenbach (Adelegg).
Bartsch, Daniel (Bar). MB, A, S. *1959. Stuttgart. FES: Großraum Stuttgart, Schwäbische Alb und weitere Regionen Baden-Württembergs. Spezielle Untersuchungen über Sesiidae. Kassier des Entomologischen Vereins Stuttgart. Im SMNS seit 1997, betreut die dort vorhandene Schmetterlingssammlung.
Bastian, Jutta (Baj). MB, A. *1954, Kaiserslautern. Seit 1978 naturkundlich aktiv (Raum Schwetzingen-Heidelberg). FES: Neckargemünd (1984-93), Bammental (ab 1993), jeweils Lichtfänge am Haus. Flugsanddünen bei Sandhausen und weitere Sandgebiete (Raum Mannheim). Spezielle Untersuchung von Eublemma minutatum.
Bastian, Karl (Bas). G, A.
Bastian, Dr. Ulrich. G (Jutta Bastian).
Baudrexler, Karl (Bdx). A.
Bauer, Chr(?) S(?), L (Wepfer & Hofmann 1880). Stellte in den 1830er Jahren ein (heute verschollenes) Manuskript über die Fauna von Mergentheim zusammen, darunter auch 679 Lepidopterenarten.
Bauer, Erich. MZ. FES: Biotopkartierung Schmetterlinge in verschiedenen Regionen des Landes (zusammen mit Bernd Traub).
Bauer, F(?). G (Leydig 1867), S (SMNS). Die Slg besteht aus Abdrücken von Schmetterlingsflügeln und aus Tagebüchern der Zeit zwischen 1832 und 1877. Bauer war Präparator am Zoologischen Institut der Universität Tübingen.
Bauer, Robert. G (1992: Artenliste Bombyces et Sphinges aus Konstanz).
Bauer, Udo. Mosbach (†). S (SMNK), L (Ebert 2005).
Bauhin, Jean [Johann]. A, L (Jöcher 1570, Webster 1970). *1541, Basel. †1613, Montbéliard.
Baumann, Karl (Bau). MB (†).Von 1981 bis 1995 umfangreiche Beobachtungen zur Blütenbiologie der Tagfalter im Raum Nürtingen.
Baumgärtner, (?). G (Schneider 1936–1939).
Baumgärtner, Helmut (Bmg). MB, S, F. FES: Nordbaden, speziell Hardtwälder und Rheindämme.
Bausch, Alfred. S (SMNS; faunistisch kaum von Bedeutung), L (Zimmermann 1983).
Bayer, Adolf. G (Artenlisten Bissingen/Teck), F.
Becher, Armin (Bec). MB, G (Franz Kirsch), A, S, F. FES: Sandstein-Spessart, Sandstein-Odenwald, Tauberland).
Beck, Andreas (Bck). MB, S. Mitglied der AG Freiburg (siehe dort). Seit 1999 in Aalen.
Bender, Wolfram (Ben). MB, S (SMNK), L (Ebert 1998, 2005). *1930, †1998. Hockenheim. FES: Nordbaden (Nördliche Oberrheinebene bis Kraichgaurand).
Berg, Dr. Jutta (Beg). G (Daniel Bartsch). Ehemals Mitarbeiterin im Projekt (Dateneingabe).
Berge, Carl Friedrich Wilhelm. A, L (Calmbach 1921, Rebel 1923/24). *1811. †1883, Stuttgart.
Bergner, Johannes (Bgn). A.
Bertalan, Andreas (Ber). MZ, G (Hans-Peter Gollnow, Thomas Marktanner). FES: Raum Heilbronn und Bodensee.
Bertz, (?). G (Schneider 1936–1939).
Bettag, Erich. G, A (speziell Sesiidae).
Beyerle, Hubert (Bey). G (Schultz 1924, Settele 1926), A.
Bickel, Rudi. G (Noctuidenliste 1980: Elztal-Dallau bei Mosbach).
Biebinger, Andreas (Bie). MB, G (René Herrmann), S (SMNK), L (Ebert 2005). *1952. †1984. Rastatt. FES: Nördliche Oberrheinebene, Südliche Hardt. Spezialgebiet Psychidae. Die Sammlung besteht aus zwei Teilen: 1. Sammlung Psychidae, in hervorragendem Zustand. 2. Sammlung Macrolepidoptera, mit hohem Anteil an nordbadischem Material. Sie hat, ehe sie an das SMNK kam, durch unsachgemäße Lagerung Schad…
Bihlmaier, Fritz (Bih). MB, S. *1948, Backnang. Wohnhaft in Allmersbach im Tal. FES: Im Umkreis des Wohnortes (seit 1983).
Billen, Wolfgang (Bil). A.
Bischoff, Christian (Bis). G (Gauckler 1896, Reutti 1898), S (SMNK, paläarkt. Geometriden, speziell Baden), L (Ebert 1964). *1840. FES: Raum Karlsruhe, Renchtal, Südschwarzwald.
Bläsius, Rolf (Blä). MB, A, S, F. *1948, Trier. Heidelberg, Eppelheim (seit 1968). FES: Nordbaden. Seit 1989 Spezialist für Glasflügler (Sesiidae).
Blattner, Samuel. A (Noctuiden und Geometriden der Basler Grenzregion).
Blum, Ernst. G, A, F. *1939, Frankenthal. Neustadt/Weinstrasse (seit 1969). Lokalfauna Pfalz. Als Spezialist für Sesiidae auch Untersuchungen an baden-württembergischem Material.
Boden, Volker. MB, S. *1960, Pforzheim. Seit 1973 entomologisch tätig. FES: Nürtingen (1984–88), Lörrach-Hauingen (1988–90), Niefern bei Pforzheim (ab 1990).
Bodmann, E(?) Freiherr von. G (Wegelin 1908).
Boeckh, (?). G (Reutti 1853).
Bogenschütz, Dr. Hermann. G (Angaben über Forstinsekten).
Böhm, Wolfgang. G (Max Schlusche). FES: Raum Isny/Allgäu.
Boldt, Rudolf (Bol). A, S (im 2. Weltkrieg zerstört), L (Lempke 1953). *1874, Böttchersdorf/Ostpreußen. †1952, Bolivien. FES: Schwarzwald (Raupensuche).
Bommer, Klaus. G (1979: Angaben zum Taxist’schen Wald).
Botzenhardt, (?). G (F. Bauer).
Botzenhardt, R(?). G (Wolfram Bender).
Brade, (?). G (Reutti 1898).
Brand, R. G (Gauckler 1921).
Brandner, Peter. A (siehe Band 9 unter Campaea honoraria).
Brauer, Prof. Dr. Georg. G.
Braun, A(?) (Bra). G.
Braun, Monika. G.
Bräutigam, (?). G (Rudolf Schick, Max Schlusche).
Brecht, Johann Ludwig von. A (über Forstschädlinge), L (Burr 1980). *1806, Weinsberg. †1882, Stuttgart.
Brechtel, Dr. Fritz (Bre). G.
Brehmer, Bernhard. MZ. FES: Schwäbisch-Fränkischer Wald.
Brockmann, Ernst (Bro). A, S. Spezialgebiet: Hesperiidae.
Brombacher, Ernst (Brm). G (Schröder 1922, 1924), A, S (Belegtiere verstreut, Tagebuch in SMNK), L (Goltz 1935). *1879, Badenweiler. †1935, Freiburg. FES: Fauna Kaiserstuhl.
Bronn, Dr. Heinrich Georg. G (Reutti 1853), L (Ratzeburg 1874).
Bronner, Dr. Gerhard. A (über Höhlenschmetterlinge der Schwäbischen Alb).
Bros, Emmanuel de	(Bwh). G (Artenlisten vom Isteiner Klotz), A, S (Naturhistorisches Museum Basel), L (Burckhardt 1998). Sammelte mit Steve Whitebread und anderen Kollegen der Basler Entomologischen Gesellschaft öfters auch an südbadischen Lokalitäten und berichtete darüber (Bros, Wyniger & Hunziker 1961).
Brunsbach, (?). G (Helmut Kinkler, Artenliste 1977). FES: Bühlertal (Lichtfalle).
Büche, Boris (Büc). G.
Bühler, Theodor. G (1995, Meldungen aus Neckarsulm-Dahenfeld).
Bühler, (?). A (1839, über Forstschädlinge).
Bundschuh, W(?) (Bun). A (1928).
Burgeff, Prof. Dr. Hans (Brg). A, L (Eitschberger 1976).
Burkart, Maria (Bur). G. Langjährige Mitarbeiterin im Projekt: Dateneingabe, Aufbau der Landesdatenbank Schmetterlinge.
Burton, John Frederick (Brt). MB, S. *1931 Greenwich, London. Eppelheim (1989-96), Leimen-St. Ilgen (ab 1996). FES: Eppelheim und Grenzhof. Leimen, St. Ilgen, Sandhausen, Ketsch, Nussloch, mehrfach auch Odenwald. Spezialinteressen: Klimaeffekte, Phänologie, Wanderverhalten und Verbreitung.
Buschle, Alfred (Bus). G (Günter Baisch). Angaben zur Biotopkartierung 1978 im Raum Bad Waldsee.
Busse, (?). G (Gauckler 1909).
Bußmann, Werner. G.
Calmbach, Viktor (Cal). G (Schneider 1936–1939; Wörz 1949–1958), A, S (SMNS, Spezialsammlung Kleinschmetterlinge, im 2. Weltkrieg teilweise zerstört). *1869, Rohrdorf/Calw. †1941, Stuttgart. Plante und begann vor dem 1. Weltkrieg eine „Schmetterlingsfauna von Württemberg“. Im Krieg abgebrochen, später von Schneider und Wörz wieder aufgenommen und fortgeführt.
Cammerer, (?). G (Keller & Hoffmann 1861).
Cäsar, Wolfgang (Cae). G (Verein der Schmetterlingsfreunde Göppingen).
Clemens, Frank. G (1991: Artenliste Salem/Bodensee).
Cleve, Dr. Karl. G (Artenlisten Kaiserstuhl und Saig/Schwarzwald), A, L (Eitschberger 1980, Gerstberger 1980, Anonymus 1980).
Clormann, (?). G (Reutti 1898).
Commerell, Ernst (Com). G (Kartei Gremminger), S (keine Sammlung, jedoch umfangreiches Lichtfangmaterial via Slg Gremminger an SMNK). *1892, Odessa. †1982, Überlingen. FES: Westlicher Bodensee. Auf einem Seegrundstück bei Überlingen wurden, besonders in den 50er Jahren, regelmäßig Nachtschmetterlinge (Macroheterocera) am Licht gesammelt, die A. Gremminger bestimmt und karteimäßig erfasst hat.
Cretschmar, Max. G (Artenliste Eberbach, „Neckarhalde“ via Dr. Gleichauf, Celle, an SMNK).
Crocoll, Christian. G (Gauckler 1909).
Cron, A(?) (Cro). A (1863, über Forstschädlinge).
Crüger, G(?) (Crü). G.
Cube, Dr. Felix von. G (Schneider 1936–1939), S (SMNS).
Czipka, W(?) (Czi). G.
Dangelmaier, (?). S (Daten aus Slg [Museum Schwäbisch Gmünd] via N. Hirneisen/A. Steiner an SMNK).
Dettner, Prof. Dr. Konrad. G (1976–1979: Artenliste NSG Waldmoor-Torfstich/ Nordschwarzwald).
Deuring, Hans-Peter. MZ. FES: Königsbach bei Stein (bis 1969); Zollhausried bei Blumberg (bis 1980).
Dezulian, Hans (Dez). MB, S, F. *1948, Waldkirch. FES: Mittlerer Schwarzwald, Kaiserstuhl (siehe auch unter AG Freiburg).
Diesch, Siegfried. G (Verein der Schmetterlingsfreunde Göppingen), F.
Dieterich, (?) (Dit). G (Rauther 1929).
Dietz, (?). G (Schneider 1936–1939).
Dietz, Christian. MZ. FES: Raum Horb/Neckar (1888–1993).
Dietze(?) (Die). A. FES: Überlingen/Bodensee.
Dietze, Karl (Dtz). A, S (Spezialsammlung Eupithecia an Zoologisches Museum Berlin), L (Meissner 1939, Seitz 1935, Anonymus 1935, Ratzel 2003). *1850, Schweiz. †1935, Jugenheim. Von U. Ratzel (Band 9, Eupithecia) oft zitiert.
Disch, Richard (Dis). MB, S, F. FES: Mittlerer Schwarzwald (siehe auch unter AG Freiburg).
Disqué, Heinrich (Diq). G (Reutti 1898), S (Slg mit Raupen und Fraßstücken, in ZSM), L (Hildenbrand 1916, Löhr 1943, Rettig 1943, Gebhardt 1964, Dierl 1979).
Dittner, Helen. G. Ehemalige Mitarbeiterin im Projekt (Dateneingabe).
Dobat, Dr. Klaus. G, A (Höhlenuntersuchungen auf der Schwäbischen Alb, mit Angaben über Schmetterlinge).
Doczkal, Dieter (Doc). MZ, S. FES: Raum Malsch bei Karlsruhe.
Dold, Karl. G (Schröder 1922, 1924), S (NMF, Kartei in SMNK), L (Grabe 1941). *1899, Buchenbach/Höllental. †1940. FES: Raum Freiburg und Vöhrenbach/Schwarzwald.
Dönicke, (?). G (Reiss 1949).
Dorrer, August von. A (1891, über Forstschädlinge), L (Burr 1980).
Döttling, Hugo. G (Lampert 1909, Schneider 1938).
Dressel, (?). G (Schneider 1936–1939).
Drissner; J(?). G (Joachim Holstein).
Drüg, Marko. G (1992: Nachtfalter-Erfassung NSG Mettnau/Bodensee).
Dürr, Walter. G.
Dürr, Willi (Dür). MZ, S (Tagfalter an E. Schaan). FES: Raum Pforzheim, Nordschwarzwald, Kraichgau, bei Dettenheim [= Rußheim] und Kaiserstuhl. Wanderte 1978 nach Australien aus.
Dynort, Peter. G (1976–1979: Artenlisten vom Kupfermoor bei Schwäbisch Hall), S (SMNS).
Eberhardt, Alfred (Ebh). MZ, S. *1923, Aalen-Dewangen. Künzelsau (seit 1952). FES: Raum Aalen (1948-52), Raum Künzelsau und Main-Tauber-Kreis.
Ebert, Günter (Ebe). MB, A, S (SMNK), F, L (Trusch 2004). *1935, Nürnberg. Karlsruhe (dienstlicher Wohnort seit 1963). FES: Alle Regionen Baden-Württembergs im Rahmen der Biotopkartierung (Ebert 1983) und faunistischer Exkursionen.
Ebert, Johannes (Ebj). G, A. FES: Schwäbische Alb (Tagfalter).
Ebser, Fritz (Ebs). MB, G (Joachim Asal), F. FES: Südschwarzwald. Artenlisten mit wertvollen Beobachtungen zur Biologie der Arten.
Eckert, Elisabeth (Eck). MB (Frau von G. Ebert). Beiträge zur Larvalphänologie und -biologie durch Auffinden und Züchten von Raupen einheimischer Schmetterlinge, insbesondere aus dem Nordschwarzwald.
Eckert, Heinrich. S (Städtisches Museum Wiesloch). Sammelte im Raum Bruchsal von 1952–56 (Mitt. L. Hildebrandt).
Egle, Hannes. MB. *1976, Spaichingen. Tuttlingen (1976-95). FES: Raum Tuttlingen, Tübingen (Krankenhaus), NSG Mindelsee, Bodanrück, Hegau.
Ehinger, Hermann (Ehi). G (Kartei Gremminger), A, S (?). Schopfheim. Pforzheim. Sammelfreund von Dr. August Fritz.
Ehrhardt, (?). A (1844, über Lasiocampa quercus).
Eimer, G. H. Theodor (Eim). A, L (Salzner 1898).
Einicke, Eduard. G (Schröder 1922, Witzenmann 1928).
Eisinger, Ferdinand. A, S (nach 1928 aufgelöst).
Ellinger, Emil (Ell). G (Schneider 1932, Kartei Gremminger). Sammelverzeichnis 1919–1935 aus Mannheim/Umgebung (via P. S. Wagener an SMNK).
Elsner, Julius (Els). G (Schröder 1922, 1924; Witzenmann 1928), A.
Endres, Max. A (1896, über Forstschädlinge).
Engel, H(?) (Eng). G.
Engelhardt, Otto. G, S (SMNK), L (Ebert 1997). *1910, Siegburg. †1995, Ettlingen. FES: Raum Ettlingen und Schwarzwald.
Englert, Thorsten. G (1988: Exkursionsbericht Umgebung St. Blasien).
Englert, (?) (Eho). A (Englert & Holz 1978).
Entomologischer Verein Stuttgart (Stu). G (Meldungen einzelner Mitglieder via Verein; siehe auch Kap. 3.1 in diesem Band).
Epp, P(?). G (Pheromonfallenfänge von Synanthedon tipuliformis und S. myopaeformis im Raum Stuttgart).
Eppelsheim, Friedrich (Epp). S (Microlepidoptera via Slg Meess an SMNK), L (Hering 1899, Griebel 1909).
Erb, Willy (Erb). G (Schneider 1936–1939).
Esche, Thomas (Esc). MB, A, S, F. *1953, Offenburg. Freiburg (1974-89), Binningen am Hohenstoffel (1989-99). FES: Umgebung Offenburg, Schwarzwald; Umgebung Freiburg, Vorberge, Schwarzwald, Mooswald und Rheinaue; Kaiserstuhl; Hegau, Bodensee.Spezialinteressen: Faunistik und Blütenökologie, insbesondere der Nachtfalter.
Esper, Eugen Johann Christoph. A (in seinen Werken gelegentlich Fundorte aus unserem Faunengebiet), S (ZSM, partim).
Eugster, August. A (1879, über die Lepidopterenfauna des Kantons Thurgau, mit Fundortangaben aus unserem Faunengebiet).
Ewald, Gustav. G.
Fagnoul, Franz (Fag). G (Schröder 1922), A.
Falkner, Heinz (Fal). MZ, S. FES: Artenlisten von Lichtfängen im Rheinwald und in Karlsruhe-Stupferich (1976–1979).
Faller, Albert. S (NMF, Belegtiere teilweise aus Baden-Württemberg).
Fehrenbach, Alfred. G (Kartei Gremminger), S (Slg und Tagebücher an SMNK). †1968, Wildgutach.
Feil, Hans (Fei). MB, G (Hassler 1986), S, F. FES: Kraichgau, Stromberg, Schwarzwald u. a., vorwiegend Umgebung Bruchsal.
Fellendorf, (?). G (Zygaenenfunde im Stromberg).
Fellmeth, (?). G (Reutti 1898).
Feucht, Martin (Feu). MB, F. *1945. Schwaigern/Württ. (nach1980). Seitdem entomologisch tätig, meist in der Umgebung des Wohnortes (vorwiegend fotografisch).
Fiala, Karl-Heinz. G (Sohn von Leopold Fiala).
Fiala, Leopold. G (Artenliste Friedrichshafen und Umgebung), S (an Franz Veser, Tettnang).
Ficke, Hugo. G (Reutti 1898), S (NMF).
Fickert, Karl Rudolph Dietrich. A, L (Linden 1904).
Fiedler, Robert. G.
Fischer, Leopold Heinrich. G (Reutti 1853), L (Dimmock 1888, Rosenbusch 1886, Keller 1928). Sammelte gelegentlich auch Lepidopteren (Raum Freiburg).
Flitsch, Adolf. G (Karl Strobel), S (via Peter Roßnagel an Heinz Ochs). †1970 (62 Jahre alt). Pforzheim.
Flock, Franz. G (Funddaten aus Slg), S.
Flösser, R(?) (Flö). G.
Förster, (?). G (Reutti 1898).
Freise, (?). G (Kartei Gremminger).
Freundt, Sabine. G (Arno Schanowski). FES: Mittlerer Schwarzwald und Rheinebene (umfangreiche Artenlisten, zusammen mit Peter Pauschert)
Frey, Jürgen. G (1982, Artenlisten aus dem Kraichgau)
Freyer, Christian Friedrich (Frr). A, L (Wulzinger 1887, Eisinger 1923, Hepp 1927).
Freytag, Kurt (Fry). MB, G (Verein der Schmetterlingsfreunde Göppingen) S, F. FES: Göppingen Umgebung, Albvorland, Schwäbische Alb.
Frick, (?). G (Reiss 1949).
Frick, (?). G (Reutti 1853, 1898).
Fried, A(?) (Frd). G (Pheromonfänge von Synanthedon tipuliformis und S. myopaeformis an verschiedenen Standorten).
Friedrich, Ekkehard (Fri). MZ, A, S. *1935, Oppeln. Seit 2000 wieder ständig in Künzelsau (zwischen 1978 und 2000 überwiegend in Südamerika). Arbeitsschwerpunkte: Apatura und Limenitis, Zuchten, Dormanzphänomene.
Frietsch, Gerhard. G, S. FES: Nordbaden.
Fritsch, Dieter (Frt). MB, A, F. FES: Dreiländereck Deutschland (Südbaden)-Schweiz (Raum Basel)-Elsass (Raum Mulhouse). Spezialgebiet: Larvalbiologie, Fotodokumentation.
Fritz, August (Frz). G (Kartei Gremminger), A, S (Naturhistorisches Museum Basel), L (Wyniger 1967). *1901, Zell im Wiesental. †1967, Freiburg. FES: Kaiserstuhl, Südbaden.
Fritz, Dr. August. S (SMNK), L (Ebert 2005). *1872, Waldkirch. †1936, Heidelberg.
Fritzer, Fabian (Ftz). MZ, F. Artenlisten sowie Notizen und Fotodokumentation aus dem Raum Bodensee über das Verhalten von Schmetterlingen und ihren Raupen.
Frölich, Franz A. Gottfried (Frö). A (Frölich, J. A., nec Frölich F. A. G.!).
Frölich, Josef Alois [auch Aloys] von. A (siehe unter Frölich F. A. G.), L (Dussler 1959). *1766. †1841, Ellwangen. Spezialgebiet: Tortricidae.
Frömel, R(?) (Frm). A.
Füldner, Dr. Kai. G (Harald Heidemann; 1972–1978: Artenlisten aus Bruchsal-Büchenau).
Funk, Albert (Fun). A, S (befand sich 1992 zur Auswertung kurzfristig am SMNK; keine Fundortetiketten, deshalb faunistisch nahezu wertlos), L (Ruch 1962, Berner 1976, 1988). *1887. †1979. FES: Oberschwaben und Hohentwiel (Singen).
Funk, Dorothea (Fud). A (1957, über den Hohentwiel).
Garrand, (?). G (Roth v. Schreckenstein 1800).
Gatter, Wulf & Dorothea (Gat). MZ, A, S. FES: Schwäbische Alb, Schopflocher Moor (Kartei).
Gauckler, Hermann (Gau). A, S (Verbleib unbekannt), L (Hanauer 1925). *1852, Kassel. †1924, Karlsruhe. FES: Nord- und Mittelbaden.
Gaus, (?). G (Lampert 1893).
Gauss, Rudolf (Gas). A (Nachtrag zur Wutach-Lepidopterenfauna von Gremminger).
Geest, W(?). A (1903, über Schmetterlings-Aberrationen). Sammelte im Raum Freiburg.
Geiger, (?). G (Lampert 1897). S. Ulm (wird 1897 als verstorben erwähnt).
Geiger, Eugen. S (in Ulm bei Fliegerangriff 1944 zerstört). Ulm (wird 1936–44 als verstorben erwähnt).
Geißler-Strobel, Dr. Sabine (Gei). A. Untersuchungen über Ameisenbläulinge der Gattung Maculinea im Mittleren Neckarraum.
Gerigk, Frank. MZ. *1963, Radolfzell. FES: Ostalb, Nördlinger Ries, Hegau, westlicher Bodensee. Hauptsächlich Tagfalter. Seit 1998 Fotodokumentation.
Gerken, Prof. Dr. Bernd. MZ, A. FES: Raum Freiburg, Taubergießen, Wintersdorf–Au (Kartierung Rheinauen), Oberschwaben.
Gerstner, (?). G (Reutti 1853).
Gerstner, Karl. G (Schneider 1936–1939).
Geyer, (?). G (Gauckler 1896).
Geyer, (?). G (Reutti 1853).
Glaser, (?). G (Reiss 1949).
Gmelin, (?). G (Wehrli 1946). Säckingen.
Göbel, Margarethe (Göb). G (siehe unter Ratzel, Ulrich).
Göbel, Thomas. G, S (kaufte die Slg Schlörer, Bretten). FES: Raum Pforzheim, bei Dettenheim (= Rußheim) und am Kaiserstuhl.
Goldegg (auch Goldeck) und Lindenburg, Alois Ritter von und zu (Gld). G (Roth von Schreckenstein 1800), L (Schenkling-Prévôt 1897).
Goldschalt, Martin (Got). MB, A, S. *1959, Wangen. Seit 1974 entomologisch aktiv. FES: Westallgäuer Hügelland. Spezialgebiet: Lokalfauna Wangen und Umgebung (Radius ca. 20 km). Viele unveröffentlichte Bestandsaufnahmen. Untersuchungen zur Biologie von Carcharodus floccifera (zusammen mit Martin Albrecht). Seit 1988 im Naturschutz tätig.
Gollnow, Hans-Peter (Gol). MZ,F. FES: Raum Heilbronn/Neckar.
Goltz, Hans von der. A, S (wurde von W. Neuburger, Berlin, aufgelöst).
Götsch (oder Götzsch), Wilhelm. G (Reutti 1898).
Götz, (?). G (Schneider 1936–1939).
Götz, Viktor. G (1978–1980: Angaben zu „Schmetterlinge der Münsinger Alb“ [Ebert 1982]).
Grabe, Albert. G (Schneider 1936–1939, Wörz 1949–1958).
Graf, Karl (Grf). G (Schneider 1936–1939), A.
Greb, Alfred Otto. S (SMNS). †1996.
Gremminger, Alois (Gre). A, S (Slg, Tagebücher und Kartei in SMNK), L (Kesenheimer 1961, Stritt 1960, Ebert 1964). *1886, Hettingen/Buchen. †1959, Karlsruhe. Der herausragende Bearbeiter der Lepidopterenfauna von Baden in der 1. Hälfte des 20. Jh. (siehe die weiteren Ausführungen in Kap. 3.1 in diesem Band).
Gresser, M(?) (Grs). G.
Greulich, Heinrich. G (Kartei Gremminger), S (Verbleib ungeklärt, Belegstücke aus Schwetzingen, Ketsch etc. in SMNK und SMNS).
Grieb, (?). G (Keller & Hoffmann 1861), S (Naturaliensammlung Stadt Ulm, 1944 größtenteils zerstört).
Groschke, Franz (Gsc). S (SMNS), L (siehe Kap. 3.1 in diesem Band). *1914, Bad Reinerz. †1956, Stuttgart. Spezialgebiet: Microlepidoptera.
Grosschupf, (?) (Gro). G.
Grundel, Wolfgang. G.
Guckelberger, (?). G (Keller & Hoffmann 1861).
Günther, (?) (Gün). G (Reutti 1898).
Günther, (?). G (Schneider 1936–1939).
Gutekunst, (?). G (Keller & Hoffmann 1861).
Guth, (?). G (Reutti 1898, meist „Gut“ geschrieben). Weinheim. Onkel von Friedrich Guth.
Guth, Friedrich (Gut). G (Reutti 1898), A, S (?). †1948. Pforzheim (ab 1907), Karlsruhe (ab 1908). Pforzheim (ab 1924/25). Sammelte im Raum Pforzheim, insbesondere im Nordschwarzwald).
Haaf, (?). G (Reiss 1949).
Haas, Karin. G.
Hafner, Stefan (Haf). MB, A, S, F. Rottweil (bis 1981). Freiburg (seit 1982). FES: Südschwarzwald, Wutachgebiet, Baar, Baar- und Donaualb.
Hahn, (?) (Hah). G (Keller & Hoffmann 1861).
Hahn, V(?) (Han). G.
Hahne, A(?) (Hhe). G (Reutti 1853, 1898; Steudel & Hofmann 1882, Schneider 1936–1939), S (SMNS, partim. Große, handgeschriebene Bodenetiketten). *1812, Wasseralfingen. †1898, Karlsruhe. FES: Umgebung Wasseralfingen, Rosenstein, Heubach.
Halm jr., Herbert. G (Artenliste Schaichtal/Fildern 1984).
Halwax, Jochen (Hal). MZ. FES: 1990–1996: Umfangreiche Artenlisten von nordbadischen Fundorten, insbesondere aus Bammental.
Hamborg, Dirk (Ham). G (Daniel Bartsch, Artur Lingenhöle, Michael Meier, Axel Steiner), S (1996 an Jochen Köhler), L (Whitebread 1996). *1957. †1995. Spezialgebiet: Sesiidae.
Hammel, Steffen. G (Beobachtungen über Callimorpha quadripunctaria im Stromberg).
Hammer, Gotthold. G (Schneider 1936–1939), S (Verbleib ungeklärt, Belegstücke weit verstreut, meist nur mit „Hammer/Herrlingen b. Ulm“ etikettiert. Wohnort Herrlingen, auch stets Fundort?).
Hanauer, Anton. G (Gauckler 1921), S (SMNK), L (Ebert 1964). *1863. †1944, Stockach/Bodensee. FES: Raum Karlsruhe, Schwarzwald, Kaiserstuhl.
Handke, Klaus. G (1983–1984: Tagfalter Oberrheinebene, Kaiserstuhl, Schwarzwald).
Härle, A(?) (Här). G.
Harsch, A. G (Schneider 1936–1939).
Härtel, Emil. G (Lampert 1911).
Hartmann, (?). G (Schneider 1936–1939).
Hartmann, Ulrich (Har). G. Ehemals BNL Tübingen.
Hassler, Michael (Has). MZ, A. FES: Bruchsal und Umgebung.
Hauber, Margit (Hau). G (Hans Lussi),
Hauff, Fidel (Huf). MB, G (Günter Baisch), S, F. FES: Nördliches Oberschwaben, Illertal (Lichtfänge); speziell Fotodokumentation Raupen.
Häuser, Christoph (Häu). A. *1959. Konservator (speziell Lepidoptera) am SMNS.
Häusser, Reinhold. MZ, S (an W. Staib, Belegstücke der „Fauna Pforzheim“ an M. Wallner). †1974. Pforzheim-Birkenfeld. FES: Raum Pforzheim, speziell um Birkenfeld.
Hebsacker, (?) G (F. Bauer), S (vermutlich in Slg Carl Hebsacker aufgegangen).Vater von Carl Hebsacker, Tübingen).
Hebsacker, Carl. G (Schneider 1936–1939), A, S (1915 an Zoologisches Institut der Universität Tübingen).
Hegar, Ingrid (Heg). MB, F. FES: Schwarzwald, Kaiserstuhl, Südliche Oberrheinebene, speziell Fotodokumentation Falter und Raupen.
Heidelberger, Dieter (Hed). G (†), S (SMNK), L (Ebert 1999, 2005).
Heidemann, Harald (Hei). MB, S, F. *1935, Karlsruhe. Riedlingen/Markgräfler Land, Hauingen/Wiesental, Lörrach, Weil am Rhein (1936-56). 1957-1986 an verschiedenen Standorten der Bundeswehr. Büchenau bei Bruchsal (seit 1975). FES: Nördliches Oberrheingebiet, Schwarzwald.
Heidt, W(?) (Het). G.
Heilig, Adolf. G (Schröder 1922, 1924; Witzenmann 1928).
Heimeier, Dr. Helmut (Hem). G.
Hein, Dietrich (Hen). MB, A, S. *1940, Erfurt. FES: Großraum Stuttgart-Böblingen, Schönbuch, Markgröningen und Umgebung.
Hein, Gernot (Hng). MZ (1971–1996: Artenlisten Bad Säckingen und Umgebung).
Heindel, Richard (Hnl). MB. FES: Reisensburg, Donaumoos; Ostalb (seit 1985).
Heinl, (?). G (Schneider 1936–1939), S (Naturaliensammlung Stadt Ulm).
Heinz, (?) (Hnz). G.
Heitz, Adolf (Hza). MZ. FES: Mittlerer Schwarzwald und Vorbergzone, Offenburger Rheinebene.
Heitz, Stefan (Hzs). Sohn von Adolf Heitz (siehe dort).
Held, (?). G (Reutti 1898).
Hengel, Walter. G (1997; Artenliste Tagfalter Weidenstetten/Umgebung).
Hensle, Jürgen (Hes). A.
Hensler, C(?) (Hsl). G (Keller & Hoffmann 1861).
Hepp, (?) (Hpp). G (Schneider 1936–1939).
Hepp, Karl Ferdinand Theodor (Hep). G (Seyffer 1850), A (in Freyer 1849–1850), S (Verbleib unbekannt), L (Eisenhart 1880). *1800, Altona. †1851, Wildbad. FES: Raum Tübingen.
Hering, E(?). G (Reutti 1898).
Hermann, A(?) (Hea). G.
Hermann, Gabriel (Hmn). G, A (speziell Tagfalter).
Herrmann, Helmut (Heh). MB, A, S (Uni Konstanz), F, L (Reichelt 1989). *1921, Rottweil. †1987. FES: Rottweil und Umgebung, Baar, Raum Villingen-Schwenningen. Langjährige Untersuchungen über die Flora und Fauna (insbesondere Großschmetterlinge) der Baar.
Herrmann, René (Her). MB, A, S, F. *1950, Rastatt. Freiburg (seit 1973). FES: Rastatt und Umgebung, Rhein- und Murg-Niederung, Nordschwarzwald, Freiburger Bucht, Kaiserstuhl, Südliche Oberrheinebene, Mittlerer und Südlicher Schwarzwald, aber auch noch andere Regionen des Landes. Spezialgebiet: Psychidae.
Hertler, Prof. Günther. G (Fotodokumentation Tagfalter von Markgröningen/Umgebung).
Heuser, Carl (auch Karl). G (Schneider 1936–1939), S (Slg oder Belege in SMNS).
Heyden, C. v. (Hey). G (Reutti 1853). A.
Heydemann, Fritz Albert Ferdinand. A, S (wurde durch den Händler Adolf Schulte aufgelöst), L (Remane 1960, Stueck 1970).
Hezel, O(?) jr. G (Reiss 1949).
Hildebrandt, Ludwig. G, A. *1957, Frankfurt/Main. Heidelberg, Wiesloch (seit 1961). FES: Umgebung Wiesloch (nur Sichtnachweise). Spezialgebiet: Pflanzen und Tiere auf schwermetallbelasteten Standorten.
Hinderer, Wilhelm (Hnd). G (Schneider 1936–1939), A.
Hinz, Rolf (Hin). G, A.
Hirneisen, Norbert (Hir). MB, G (Axel Steiner), A, S, F. *1960. Nagold-Schietingen. Tübingen. Ammerbuch-Pfäffingen. Rottenburg (Wendelsheim, Seebronn und Dettingen). Nach 2000 in Bonn. FES: Im Umkreis des jeweiligen Wohnortes (Östlicher Schwarzwald und Oberer Neckar).
Hirtler, (?). G (Brombacher 1933–1935).
Hoffmann, Julius (Hfm). G, A (zusammen mit Adolf Keller, 1861). *1883. †1904, Stuttgart.
Hoffmann, Otto. G (Witzenmann 1928; Brombacher 1933–1935), A.
Hoffrichter, Dr. Odwin (Hff). G (Ernst Joachim Tröger).
Hofmann, Axel (Hof). MB, A, S, F. *1955. Hochstetten bei Karlsruhe. Freiburg. Hochstetten bei Breisach. FES: Nördliche Oberrheinebene, Freiburger Bucht, Schwarzwald, Kaiserstuhl, Schwäbische Alb. Im Rahmen des ASP alle Regionen des Landes. Spezialgebiet: Zygaenidae.
Hofmann, Ernst August. G (Steudel & Hofmann 1892), A, S (partim via Lord Walsingham an BMNH, „Macrolepidoptera“ an MNH Washington), L (Hofmann, O. 1892, Steudel 1893, Wildermann 1893). *1837, Frankfurt/Main. †1892, Stuttgart. FES: Raum Stuttgart, Schwarzwald, Schwäbische Alb, Oberschwaben, meist mit Steudel.
Hofmann, Jutta (Hoj). G. Ehemals Mitarbeiterin im Projekt (Dateneingabe).
Hofsäß, Karl. MB, G (Martin Wallner), F. FES: Beobachtungen und Fotodokumentation von Schmetterlingen in der Umgebung von Mühlacker seit 1995.
Hohenadel, Traugott (Hoh). A (Lampides boeticus bei Mannheim).
Hohensteiner, Franz (Hst). MZ, G (Günter Baisch). FES: Artenlisten 1979–1983 von der Schwäbischen Alb und aus dem Taxist’schen Wald.
Hohndorf, Arthur (Hon). G (Kartei Gremminger).
Holstein, Dr. Joachim (Hol). G (Artenlisten Schwäbische Alb), F.
Holzbauer, (?). G (Reiss 1949).
Holzinger, (?) (Hlz). G (Schneider 1936–1939).
Hommel, Heinrich. G (Schröder 1922, 1924; Witzenmann 1928; Kartei Gremminger).
Hörburger, J(?) (Hör). G (sammelte meist zusammen mit Friedbert Laier).
Horn, H(?) (Hor). G.
Hörold, Friedrich. G (Gauckler 1921; Kartei Gremminger).
Huber, (?). G (Keller & Hoffmann 1861). Pfarrer in Marchtal (ob identisch mit Huber? [siehe unten]). †kurz vor 1882 (Pfarrer in Alberweiler bei Biberach?).
Huber, (?). G (Steudel & Hofmann 1862; Schneider 1936–1939), S (Belege in SMNS, die von Steudel und Hofmann bzw. Schneider verwertet wurden. Originaletiketten relativ groß, langrechteckig, ohne Umrahmung, Fundort (meist Alberweiler oder Hundersingen) mit schwarzer Tinte.
Huber, Helmut. G, F.
Hübner, Bernhard (Hüb). G (Tagfalter von Ettlingen).
Hübsch, (?) (Hüs). G (Reutti 1898).
Hündorf, Bernd-Roland (Hün). MZ. *1953, Dotternhausen/Zollernalbkreis. Fridingen/Donau (1965–81). Seit 1981 in Nordfriesland. FES: Oberes Donautal, Umgebung Fridingen (1976–81), speziell Nachtfalter in einem Steppenheidegebiet oberhalb Fridingen.
Hürrtle, Rudolf. G (Schneider 1936–1939; 1985: Tagfalterdaten aus Slg an Günter Ebert), S (SMNS), L (Schäfer 1993).
Ipp, Wilfried (Ipp). MZ, S. FES: Schmetterlinge der Rheinauen bei Karlsruhe (bis etwa 1975).
Jacoby, Harald. A (publizierte die von Thomas Marktanner in den 1980er Jahren erfassten Großschmetterlinge des NSG Wollmatinger Ried/Bodensee).
Jäckh, Eberhard. G (Schneider 1936–1939 und Wörz 1949–1958), S (Smithsonian Inst., USA), L (Baldizzoni 1994). Spezialgebiet: Microlepidoptera.
Jaeger, Krafft, Wilhelm-Werner (Jae). MZ, S. *1919, Stuttgart. Seit 1980 in Bad Rappenau-Wollenberg. FES: Umgebung Wollenberg. Lokalfauna Schmetterlinge Wollenbachtal.
Jäger, Dr. Oswald. G (Meldebögen via BNL Stuttgart).
Jäkel, Klaus. MB, S (SMNK), F. FES: Kirchheim/Teck und Umgebung.
Janson, Prof. Alban. G.
Jenison-Walworth, Tophan Wilhelm Graf von. G (Reutti 1853), L (Heyden 1855). Sammelte um Heidelberg.
Jicha, Reinhard (Jic). A (Großschmetterlinge Nordbaden/Nordwürttemberg).
John, Adolf. G (F. Bauer, Tübingen; Schneider 1936–1939, Kaufmann & Schmid 1966), A.
Jost, (?). L (Schröder 1853). Sammelte um Mannheim.
Judex, Hans. G (Karl Strobel), S (Gymnasium in Knittlingen). († im Alter von 73 Jahren). Oberderdingen.
Jung, Hermann. G (Schneider 1936–1939), S (im 2. Weltkrieg teilweise zerstört), L (Odendahl 1990; Maixner 1994).
Junge, Günter (Jun). MB, S (SMNK), L (Ebert 2004, 2005). *1913, Concepcion/Chile, †2003. Schondorf/Ammersee (bis 1932), Hamburg (bis 1960), Heidelberg, ab 1962 Altenbach/Schriesheim. FES: Umgebung des Wohnortes Altenbach (Südl. Odenwald, Bergstrasse). Lokalfauna (Kartei, in SMNK).
Jüngling, Heinz (Jün). MZ, S. *1934, Brünn. Gaisdorf/Kreis Schwäbisch Hall (1946-48, Anleitung zum Sammeln und Züchten von Schmetterlingen durch den Volksschullehrer Helmut Speidel). Nürtingen (1948-51). Esslingen (seit 1953). FES: Umgebung Esslingen, Schurwald, Albvorland, Schwäbische Alb, speziell Züchten von Noctuiden.
Junior, Willy. Erster Bariton der Freiburger Oper. Führte B. C. S. Warren in die Lepidopterologie ein.
Jurzitza, Prof. Dr. Gerhard. G, F.
Kabis, Georg (Kab). G (Gauckler 1896, 1909; Reutti 1898), A, S (SMNK), L (Ebert 1964). *1860, Oberweiler bei Badenweiler. †1913, Karlsruhe.
Kabus, (?). G (Schneider 1941).
Karbiener, Oliver (Kar). MB, A, F. *1968, Hamburg. Freiburg (seit 1989). FES: Oberrheinebene, Kaiserstuhl, Schwarzwald u. a. Gebiete.
„Kartei Gremminger“ (Kgr). L (Ebert 1991). Siehe unter Alois Gremminger.
Katz, (?). G (Schneider 1936–1939).
Katz, Walter (Kaz). G.
Kaufmann, Hermann (Kau). G (Schneider 1936–1939), A, S (SMNS, partim).
Kautt, H(?) (Kah). G.
Kautt, Peter (Kap). G.
Keller, (?). G. (Schneider 1936–1939).
Keller, Adolf (Kel). G (von Adolf Keller allein getätigte und in Keller & Hoffmann 1861 veröffentlichte Beobachtungen).
Keller, Adolf (Keh). A (zusammen mit Julius Hoffmann, 1861), S („deutsche Lepidopt. an Zool. Univ. Mus., Tübingen“, Horn & Kahle 1935)
Keller, Karl. A, S (nur Tagfalter, Spinner und Schwärmer, 1988 an Walter Schön, Saulgau).
Keller, Max jr. G (Reutti 1853, 1898), S (via Sohn an Enkel Rud. Keller).
Keller, Rudolf. G (Witzenmann 1928; Kartei Gremminger), A.
Kellner, Josef (Kln). G (Martin Wallner), S. Mitglied im Entomologen-Club Pforzheim seit 1977. Nach Gochsen verzogen. FES: Raum Pforzheim, bei Dettenheim (= Rußheim) und am Kaiserstuhl.
Kesenheimer, Hans (Kes). G (Kartei Gremminger), A, S (NMF), L (Schmidt-Koehl 1972, Ebert 1977).
Kiebler, C(?). G (Pfähler-Ziegler & Stierlin 1927).
Kiefer, Ernst (Kie). MZ, S (SMNK). *1930, Mannheim. Baden-Baden, Heidelberg. FES: Oberrheinebene, Schwarzwald, insbesondere Raum Freudenstadt und Baden-Baden (bis 1989). Danach Schwerpunkt Faunistik und Blütenbiologie der Schwebfliegen (Syrphidae).
Kiefer, Otto. A, S (Verbleib unbekannt). 1915 in Waldkirch, 1930 in Heppenheim, 1938, 1943 in Pforzheim, später in Stuttgart.
Kinkler, Helmut. G (Artenliste 1971, Raum Fridingen/Schwäbische Alb).
Kintzl, Werner (Kin). MB, A, S. †, Mannheim. FES: Nördliche Oberrheinebene, speziell Züchten von Schmetterlingen.
Kirchner, Heinz. G (Beobachtungen von der Mittleren Alb).
Kirsch, Franz (Kir). MB, S, F. *1936, Muttersdorf/Böhmerwald. Lauda-Königshofen. Seit 1960 entomologisch tätig. FES: Tauberland, speziell Lokalfauna Main-Tauber-Kreis (Kartei). Fotodokumentation. Naturschutzwart.
Kissel, Ulrich G (1983–1986:Artenliste Aglasterhausen).
Klatt, Martin (Kla). G.
Klett, W(?) (Kle). A.
Klinger, Friedrich (Kli). G (Kartei Gremminger), S (SMNK, partim).
Klüber, Jörg. G.
Knapp, R(?). G (Litzelmann 1966a)
Knaupp, Otto (Kna). G (Aufzeichnungen über Schmetterlinge der Umgebung von Deggingen/Nordalb. Es handelt sich um 4 Notiz- oder Ringbücher mit Eintragungen aus den Jahren 1962–1965, 1965–1967, 1965–1982 und 1973–1987 die zur Auswertung vorlagen).
Kober, Rudi. G (Norbert Hirneisen; 1983: Artenliste von Reutlingen und Pfullingen).
Koçak, Prof. Dr. Ahmet Ömer (Koc). G (Günter Ebert).
Koch, Hans-Martin. G.
Koch, (?). G (Lampert 1911).
Koch, Manfred. A, S (Museum für Tierkunde Dresden), L (Riesch 1927). *1901. †1972, Dresden.
Kockelke, Kirsten. G, A (über Maculinea rebeli).
Kohl, (?). G (Seyffer 1850; Keller & Hoffmann 1861).
Köhler, Jochen. G (Beobachtungen im Kaiserstuhl), F.
Köhli, Theodor. A (1892, über Hydroecia leucographa).
Kohlmann, (?). G (1998: Daphnis nerii aus Karlsruhe).
Kolb, Johann Chr(?). S (Lokalsammlung Waldshut/Umgebung, die Reutti [1853] nicht auswerten durfte. Verbleib unbekannt).
König, Karl. G (Gauckler 1896, 1901, 1903; Kartei Gremminger). †1932.
Königsdorfer, Martin. G (Ostalbkreis, speziell Chazara briseis).
Kontermann, Rainer (Kon). MB, G (Martin Wallner), S, F. *1947, Schwäbisch Hall. Entomologisch tätig ab 1962 (Umgebung Schwäbisch Hall). Karlsruhe (1967–1973). Pforzheim (ab 1973). FES. Raum Pforzheim. Ab 1980 verstärkt Fotodokumentation.
Kopp, (?). G (Reiss 1949).
Köppel, Dr. Christian (Köp). G (Artenliste Rheinauen), A.
Kotz, G(?). G (Gustav Reich).
Kratochwil, Prof. Dr. Anselm (Kra). MZ, A. FES: Kaiserstuhl.
Krauss, Christian Ferdinand Friedrich von. A, L (Fraas 1891, Lampert 1912).
Krell, Dr. Frank-Thorsten. G (Norbert Hirneisen, Axel Steiner), A (Literaturverzeichnis Band 1–4).
Kreusel, Boris (Kre). G, F.
Kreuser, E(?). G (Lampert 1911, 1912).
Krismann, Alfons. MZ. FES: Bodanrück und Konstanz, Wildbad, Balingen-Zillhausen und Hohentwiel (1991–1999).
Kristal, Philipp Michael (Kri). MB, A, S. †1997, Bürstadt. FES (außerhalb von Hessen): Nordbaden (Viernheimer Heide und Vorderer Odenwald).
Kuban, F(?). A (1922 über Vanessa cardui).
Kucher, F(?) (Kuc). G.
Kühn, Armin. G (Artenlisten 1980, Altensteig, Nagold).
Kunkel, (?). G (Werfer 1813; Gwinner 1836), S (via Landwirtschaftliches Institut Hohenheim und Verein vaterl. Naturkunde in Württemberg an SMNS).
Kunz, Dr. Hermann. G.
Kuon, Claudia. G (Norbert Hirneisen, Axel Steiner).
Kurtz, (?) (Kur). G.
Kußmaul, Karin. G (1991: Artenliste Tagfalter und Widderchen aus dem Kraichgau).
Lachenmeier, (?). S (Slg an E. Schaan, Pforzheim).
Ladenburger, Uwe (Lad). A (1989: Vergleichende Untersuchungen zum Vorkommen phytophager Larvenstadien an Waldrändern [Freiburger Bucht und Kandel]).
Lahm, Dr. Harald (Lah). MZ, A. *1957, Esslingen. Heidelberg (1978–90), Epalinges bei Lausanne (1990–96), danach in München. FES: Rhein-Neckar-Gebiet, speziell Geometridae.
Laier, Friedbert (Lai). MZ, F. FES: Kraichgau, Stromberg (Artenlisten und naturschutzorientierte Biotopbeschreibungen).
Lampert, Kurt (Lam). A, L (Eichler 1918). *1859, Ippesheim/Mfr. †1918, Stuttgart. Ab 1894 Direktor des Königl. Naturalienkabinetts in Stuttgart (heute SMNS).
Langer, Erhard (Lan). MB, S (SMNS). †1985, Bühlertann. FES: Schwäbisch-Fränkische Waldberge und Umgebung Bühlertann.
Langsdorf d. Ä., Wilhelm von. G (Reutti 1853, 1898; Freyer 1845), S (vor 1903 an NMF).
Lanz, Hermann. S (SMNS, von Schneider & Wörz 1936–1958 ausgewertet. Die Angaben basieren jedoch auf ursprünglich nicht etikettierten Sammlungstieren; später mit „Lanz 1906“ nachetikettiert). *um 1842. †1904 Friedrichshafen.
Lauffer, F(?) (Lau). G.
Lauterborn, Dr. Robert. A, L (Zwölfer 1940, Merker 1953, Hauff 1980 u. a.). *1869, Ludwigshafen. †1952, Freiburg.
Lehr, Heidrun (Leh). G (Kartierung Schmetterlinge, speziell Geometridae, im Raum Heidelberg).
Leiner, Franz Xaver (Len). G (Reutti 1853), A, S. *1801. †1846. Leiner wurde durch sein „Verzeichniß der Schmetterlinge um Constanz“ bekannt. Seine Sammlung hat Reutti anfangs der 1850er Jahre inspiziert.
Leininger, Dr. Hermann. A, L (siehe Kap. 3.1 in diesem Band). †1954.
Leipnitz, Michael (Lpn). MB, S, F. FES: Großraum Stuttgart. Spezialgebiet: Geometridae (Zucht und Fotodokumentation).
Lenz, Jürgen. G, S (ZSM).
Lenz, Prof. Dr. Fritz. A (Notizen über Schmetterlinge im Schwarzwald).
Leonhart, (?) (Leo). G.
Lewandowski, Stefan (Lew). MZ, A. *1965, Konstanz. Begann 1978 mit dem Sammeln und Züchten von Schmetterlingen. Lokalfauna Konstanz und Umgebung (Selbstverlag,1989). Seit 1990 in München.
Licht, Hans-Heinrich. G.
Lienig, Hermann (Lie). A, S (SMNK), L (Andres 1968, Montfort 1971, 1972). *1888,Ilbenstadt/Friedberg, †1970. Weinheim. FES: Weinheim und Umgebung (Nördliche Oberrheinebene bis Südlicher Odenwald). Die Beobachtungen und Aufsammlungen wurden äusserst sorgfältig in einem Tagebuch (und einer parallel dazu geführten Kartei) festgehalten und umfassen einen Zeitraum von 1920 bis 1968.
Linack, E(?). G (Kartei Gremminger), S (Slg Macrolepidoptera via Sartorius an Dr. Bornemann, Düsseldorf). (†), Spezialgebiet: Microlepidoptera.
Lindner, Dr. Erwin (Ldn). G (Schneider 1936–1039). Ehemals Dipterologe am SMNS. Einzelne Belegstücke Lepidoptera in coll. SMNS.
Lingenhöle, Arthur (Lin). MZ, A, S. Biberach. FES: Schwäbische Alb, Oberschwaben (1975–1992). Spezialgebiet: Sesiidae.
Linz, Johann Michael. G (Reutti 1853), S (Lepidoptera an Museum des Naturhist. Museumsver. Kaiserslautern [Sachtleben 1961]). *1771, Mannheim. †1855, Speyer.
Lissack, Wolfgang. G.
Litzelmann, Erwin (Lit). A, S (1945 in Freiburg bei Fliegerangriff zerstört), L (Uehlinger 1969). *1892, †1968. FES: Waldkirch, Freiburg, Lahr, Lörrach, Höllstein.
Löffler, Chr(?) (Löf). G (Lampert 1911; Schneider 1936–1939), A.
Löscher, (?) (Lös). G.
Loser, Adam. G (Schneider 1936–1939), S (an den Sohn Erich Loser). *1898, †. Wendlingen. Begann 1934 mit dem Sammeln von Schmetterlingen.
Loser, Erich (Los). MB, S. *1928, Plochingen. Wendlingen (ständiger Wohnsitz). FES: Umgebung Wendlingen (Albvorland), Mittlere Schwäbische Alb, Oberes Donautal.
Loudet, Dr. E(?) (Lou). G (Reutti 1853), S (1844 an das Naturalienkabinett Karlsruhe [= SMNK], nicht mehr erhalten), L (Ebert 1964). Lebte bis 1844 in Karlsruhe, danach in Mannheim.
Lung, W(?). S (SMNS). Bad Mergentheim.
Luquet, Dr. Gérard (Paris, MHN). G (Artenlisten Tauberland und Schwäbische Alb).
Lussi, Hans Georg (Lus). MZ (bis 1996), A, F.
Macaire, G(?) von. G (Treitschke 1825, Reutti 1853), S (an Graf Zeppelin).
Mächtle, Dr. med. (?). G (Schneider 1936–1939).
Magnus, D(?) (Mag). A.
Mahler, Ulrich und Susanne. G (Nordbaden: NSG Waghäusel).
Mahler, Dr. Kurt. G.
Maier, (?). S („20 Kästen heimische Schmetterlinge“ lt. Igel [1980] an NSU)
Mangler, (?). G (Kartei Gremminger. Sammelte 1936 bei Karlsruhe-Grötzingen).
Mangold, (?). G (Reiss 1949. Tagfalter).
Mann, (?). G (Reutti 1853).
Marktanner, Thomas (Mar). MB, A, S (SMNK), F. *1928, Eisenharz/Allgäu. Langenargen (seit 1953). FES: Bodenseebecken (Eriskircher- und Wollmatinger Ried, Seewald), Moore im Westallgäuer Hügelland, Adelegg, Deggenhauser Tal, Hegau. Naturschutzarbeit, speziell Schmetterlinge.
Marquardt, K(?) F(?) (Maq). A.
Martens, Georg Matthias von. A, L (Martens 1873).
Martin, Dr. Ernst (Mrt). G (Schneider 1936–1939), S (SMNS. Große Etiketten, in drei Zeilen unterteilt, die untere mit dem Aufdruck „Dr. Martin“). Möckmühl (bis ca. 1906/07), danach bis in die 30er Jahre in oder um Stuttgart.
Marx, Dr. E(?) (Mrx). G.
Maucher, (?). G (Keller & Hoffmann 1861).
Mayer, Carl. G (Reutti 1853, 1898).
Mayer, L(?). G (Schröder 1922 b).
Mayer, M(?). G (Reutti 1898).
Mayer, Vinzenz. G (Gustav Reich: Aufzeichnungen 1910–1965).
Mayer. D(?) [auf Etiketten: Hans]. G (Reiss 1949).
Mayser, O(?). G (Lampert 1911).
Meder, Dr. Oskar (Med). G (Schneider 1936–1939, Wörz 1949–1958), A, S (1944 an das Zoologische Museum der Universität Kiel), L (Heydemann 1944).
Meess, Adolf (Mee). G (Reutti 1898), A, S (Macrolepidoptera in SMNK), L (Gauckler 1916, Ebert 1964). †1915, Karlsruhe. FES: Karlsruhe Umgebung, Murgtal, um Rastatt, im Renchtal und im Südschwarzwald (Hinterzarten).
Megerle, (?). G (Roth von Schreckenstein 1800).
Meier, Dr. Michael (Mer). MB, A, S, F. Münsingen-Dottingen (seit 1990). FES: Alle Regionen Baden-Württembergs. Schwerpunkt: Schwäbische Alb, Tauberland, Mittlerer Schwarzwald), meist im Rahmen naturschutzorientierter Kartierungsarbeit (BNL Stuttgart).
Meineke, Dr. Jörg-Uwe (Mei). MB, A, S. F. *1949, Königs Wusterhausen. Tübingen (1969-79 und 1990-94), Recklinghausen (1980-86), Freiburg (1986-89 und seit 1994). FES: Alle Regionen Baden-Württembergs; spezielle Untersuchung der Schmetterlinge der oberschwäbischen Moore. Stationäre Lichtfänge in Kippenheim (Lahr-Emmendinger Vorbergzone). Leiter der BNL Tübingen (1990-94) und Freiburg (seit 1994).
Meinke, Eugen. G (Karl Strobel). †1968.
Melzner, Bruno. A (1914: Nächtliche Exkursionen).
Memminger, Johann Daniel Georg von. A (Tierwelt, in: Beschreibung von Württemberg, 1. Aufl.), L (Löffler 1935).
Messmer, Hans (Mes). MZ, S, F. *1936, Stockach. Freiburg, Pforzheim, Singen, Konstanz, Rottweil. Steißlingen. FES: Westlicher Bodenseeraum, Hegau (1950–55, 1969–95), Kaiserstuhl, Rheinvorland (1955–60), Schwarzwald (1955–60,1964, 1969–81, 1995–99), Schwäbische Alb (1995–99). Spezialinteressen: Zucht, Fotografie.
Metz, Klaus. G (AG Freiburg). *1948.
Metzger, (?). G (Schneider 1936–1939).
Mezler, Dr. Franz Xaver. G (Roth von Schreckenstein 1800), L (Bernhardt & Seigel 1975).
Michel, R(?) (Mih). A (1991: Populationsdynamik Schilfeulen [Nordbaden]).
Michelberger, U(?) (Mic). G.
Mink, Viktor. G (AG Freiburg).
Mische, A(?). G (Reutti 1898, Witzenmann), A (1885: Entwicklungsgeschichte von Limenitis populi). Pforzheim. Hat für Witzenmann gesammelt (M. Wallner, pers. Mitt.).
Mohn, Paul (Moh). G (Lampert 1911, Schneider 1936–1939), A, S (im 2. Weltkrieg zerstört, Belege der 50er Jahre in SMNS). *1872, †1956, Erdmannshausen.
Moor, Dr. Beatrice (Moo). G (Dieter Fritsch). A.
Morano, A(?). G (Kartei Gremminger. Morano sammelte mit H. Greulich im Raum Schwetzingen).
Morlock, A(?) (Mor). G.
Mörtter, Dr. Rolf (Mör). MB, A, S, F. *1957, Bonn. Entomologisch tätig seit 1966. Kronau (seit 1995). FES: Mittlere Kuppenalb, Nordschwarzwald, Kaiserstuhl und Nordbaden. Spezielle Untersuchung der Gattung Horisme.
Moser, J(?) (Mos). G.
Mozer, (?). G (Reutti 1898).
Mühl, Karl [auch Carl]. A, S (an Universität Hohenheim).
Mühling, (?). G (Lampert, 1908, 1909, 1912).
Müller, (?). G (Reiss 1949), S (Daten der Slg enthielten viele Fehldeterminationen).
Müller, (?). G (Reutti 1853).
Müller, Prof. E(?). S (Belegstücke Noctuidae aus Tübingen und Pforzheim zur Determination und Erfassung an Axel Steiner).
Müller, E(?). G (Lampert 1911).
Müller, Franz. G (Schneider 1936–1939), A, S (via Slg Rometsch bei Fliegerangriff 1945 zerstört). *1889. †1930). Pforzheim. FES: Lokalfauna von Urach und Blaubeuren.
Müller, Dr. Karl. S (SMNK, Dauerleihgabe der Stadt Mannheim), L (Ebert 1964).
Müller, Wolfgang. A (Co-Autor von W. Gatter und H. Jüngling, Angaben zu Schmetterlingen des NSG Eichhalde bei Bissingen/Teck).
Müller-Köllges, Karl-Heinz (Mlk). MZ. FES: Schwäbisch Gmünd und Umgebung (Artenlisten 1991–1992).
Nantscheff, Florian (Nan). MB, F. FES: Dreiländereck Deutschland (Südbaden)-Schweiz (Raum Basel)-Elsass (Raum Mulhouse). Spezialgebiet: Larvalbiologie, Fotodokumentation.
Nässig, Wolfgang (Näs). G (Daten Tagfalter vom Kaiserstuhl aus Slg.), S.
Naumann, Prof. Dr. Clas (Nau). G, L [ ]. FES: Schwäbische Alb und Umgebung Tübingen, speziell Zygaena.
Nickel, Dr. Elsa. G (Artenliste Schmetterlinge Ostalb). Leiterin der BNL Karlsruhe.
Niemann, Adolf. G (Schneider 1936–1939).
Nikusch, Ingo (Nik). MB, A, S. FES: Offenburger Rheinebene, Vorbergzone, Mittlerer Schwarzwald. Spezialgebiet: Pheromonfänge; Parnassius apollo.
Nimmerfroh, Klaus (Nim). G, F.
Nippe, Dr. Burkhard. G (Raupenfunde bei Ettlingen).
Nippel, Friedhelm. G (Artenlisten Kaiserstuhl, Beuron/Donau, Gailingen). Wermelskirchen (†).
Noll, Gereon (Nol). G (1985–1992: Artenlisten aus Ruit/Fildern).
Nopper, August (Nop). G (Kartei Gremminger).
Nördlinger, Hermann von (Nör). A (Forstinsekten und Feinde der Landwirtschaft), L (Hauff 1980). *1818, Stuttgart. †1897, Ludwigsburg.
Nowosad, Walter (Now). MZ. FES: Raum Mosbach, besonders Tagfalter).
Nüsslin, Prof. Dr. Otto. G (Reutti 1898), A, L (Ebert 1964, Sperlich 1980).
Ochs, Heinz. G (Martin Wallner), S (enthält Slg Roßnagel). *1935, Pforzheim. FES: Raum Pforzheim.
Oertel, (?). G (Reutti 1898, Georg Kabis).
Oppermann, Rainer. G, A (1985: Schmetterlinge in Feuchtgebieten Oberschwabens).
Ostermann, (?). G (Franz Kirsch).
Ott, S(?). G (Reiss 1949).
Palme-Mittmann, Monika. Ehemalige Mitarbeiterin im Projekt (Dateneingabe).
Partenscky, Jürgen (Par). MB, S, F. *1937, Stralsund. Karlsruhe (seit 1955). FES: Nördliche Oberrheinebene, speziell Rheinwald bei Karlsruhe, Nordschwarzwald, Kaiserstuhl.
Pauler, Dr. Regine. G, A (über Maculinea).
Paulus, Dr. (?). G (Keller & Hoffmann 1861).
Paulus, Prof. Dr. Hannes. A (1982: Schmetterlinge des Feldbergs).
Pauschert, Peter. G (Arno Schanowski). FES: Mittlerer Schwarzwald und Rheinebene (umfangreiche Artenlisten, zusammen mit S. Freundt).
Pekarsky, Paul. MB, A, S (SMNK), L (Ebert 1992). *1895, Mährisch-Ostrau, †1889, Ettlingen. FES: Umgebung Ettlingen (speziell Hardtwald), Südlicher Schwarzwald (Staufen).
Peter, Adolf. A (1907: Entomologische Streifzüge).
Petersen, M(?) (Pet). G.
Petif de la Gautrois, Dr. Johann Friedrich Karl Ludwig Corentin. G (Roth von Schreckenstein 1800).
Petschenka, Georg. MB. FES: Sandstein-Odenwald (Artenlisten, speziell Geometridae).
Pfaff, Bertram (Pfa). G (Schmetterlinge Meßkirch).
Pfähler-Ziegler, Hermann. A, S (Städt. Museum Schaffhausen).
Pfeiffer, (?). S (1911 an SMNS. Material von Schömberg/Schwarzwald).
Pfeiffer, Hermann (Pff). A, S (von Pfeiffer selbst aufgelöst), L (Schurian 19[ ]). Ab 1930 in Stuttgart. †1992. Beschäftigte sich ab 1919 vorzugsweise mit Lycaeniden, später mit Parnassiern. Kaufte und vereinzelte ganze Sammlungen. War einer der berüchtigsten Etikettenfälscher Deutschlands. Seine Falschangaben wurden von Schneider (1936–1939) noch kritiklos übernommen, später jedoch von Ebert und…
Pfenninger, Walter. G (Martin Wallner), S. *1929, Pforzheim-Niefern. FES: Raum Pforzheim.
Pfetsch, (?) (Pft). G (Schneider 1936–1939).
Platz, Dr. Franz (Pla). G, S (Sphingidae, Catocalinae), F. *1925, Konstanz. Sammeln und Züchten von Schmetterlingen im Raum Konstanz (speziell Ulmisried bei Konstanz-Wollmatingen).
Pospischil, O(?) (Pos). A.
Prack, G(?). G (Reiss 1949. Tagfalter).
Pulvermüller, Robert. G (Friedrich Guth), S (?). FES: Raum Pforzheim.
Radtke, Armin (Rad). G (Axel Steiner), S. FES: Raum Tübingen.
Rakosy, Dr. Lázló (Rky). G.
Ramin, (?) von (Ram). G.
Rath, Ralf (NABU-Biotopgruppe). G (Tagfalterbeobachtungen im Raum Heidelberg).
Ratzel, Bernd (Rab). MB (†).
Ratzel, Karl (Rak). MB, G (Ulrich Ratzel), S. *1928, Hochstetten (bei Karlsruhe). Karlsruhe (seit 1974). FES: Nördliche Oberrheinebene, Hardtebenen (seit Anfang der 70er Jahre). Schwerpunkt ist der nördliche Landkreis Karlsruhe. Spezielle Freilandarbeit über Eupithecien (seit 1991). Vater von Bernd und Ulrich Ratzel.
Ratzel, Margarethe, geb. Göbel (Rag). G (Ulrich Ratzel), A.
Ratzel, Ulrich (Raz). MB, A, S, F. *1963, Karlsruhe. Nürtingen (ab 1989), Bruchsal (ab 1993), Karlsruhe (seit 2001). FES (seit etwa 1975): Zunächst Raum Karlsruhe, später auch in anderen Regionen des Landes. Anfang der 80er Jahre Beginn der fotografischen Dokumentation. Spezialgebiet: Die Arten der Gattung Eupithecia.
Raubach, G(?) (Rau).G.
Rauhleder, (?). G.
Rausch, Udo (Ras). MB. *1968, Temeswar/Rumänien. Seit 1997 in Baden-Württemberg. Mannheim (seit 2000). FES: Vorderer Odenwald und Nördliche Oberrheinebene.
Reber, Ulrich. G (Tagfalter aus Mosbach/Umgebung).
Reck, Dr. Heiner (Rck). G.
Reck, Otto. G (Schneider 1936–1939).
Rehmann, Wilhelm August. A (1830: Rippoldsau und seine Heilquellen … [mit Angaben über Schmetterlinge]), L (Weech 1875).
Reich, Gustav (Rei). G (Schneider 1936–1939, Wörz 1949–1958), S (1. Slg 1962 an SMNS, 2. Slg 1964 an SMNK. Kleinere Sammlungen an Kloster Blönried bei Aulendorf, die Kollegschule Illertissen und an das Heimatmuseum Biberach/Riß), L (Ebert 1969, Harde 1969; siehe auch Kap. 3.1 in diesem Band). * 1888. †1968, Bronnen bei Biberach/Riß. FES: Württembergisches Alpenvorland und Schwäbische Alb; hinterl…
Reich, Max. A (1913: Beitrag zur [Gastropacha] quercifolia-Zucht).
Reichenbach, Berthold (Rec). MZ, F. FES: Taubergießen, Ettenheim-Kahlenberg, außerdem Schwarzwald und Kaiserstuhl.
Reiss, Dr. Günter (Rsg). MZ, G (Axel Hofmann), S (an Thomas Witt [= ZSM]). *1925, †1999, Stuttgart. FES: Schwäbische Alb (Zygaena).
Reiss, Hugo (Rsh). A, S (via Günter Reiss an Thomas Witt [= ZSM]), L (Lederer 1961, Harde 1974, Lindner 1975). *1890, †1974, Stuttgart. Spezialgebiet: Zygaenidae. Vater von Dr. Günter Reiss.
Renner, Franz (Rnr). MZ, A, S. FES: Illertal. Spezialgebiet: Gattung Pyrgus.
Renner, Heinrich (Rnn). G (Schneider 1936–1939).
Rennwald, Erwin (Ren). MZ (1983–1988), A, F.
Rennwald, Klaus (Rek). G, A (Schmetterlinge der Rheindämme, speziell Sterrhinae).
Rentsch, Dr. Herbert. MB, F. *1914, Pirna/Sachsen. Besigheim am Neckar (seit 1958). Nach 1980 Beobachtung und Fotodokumentation der Nachtschmetterlinge seines Wohnortes Besigheim.
Ressler, W(?). A (1938: Faunistische Studien im Jura, bes. Zygaenen)
Reusch, Manfred (Res). MB. FES: Artenlisten vom Oberen Neckar und dem Markgräfler Hügelland.
Reutti, Carl (Reu). A, S (SMNK), L (Anonymus 1885, Hering 1894, Wildermann 1896, Guth 1925, Ebert 1964). *1830, Villingen. †1895, Karlsruhe. Führender Lepidopterologe Badens im 19. Jahrhundert.
Rieger, Dr. Christian. G (1980–1983: Artenliste Nürtingen, Ried).
Rieks, Ralf. MB. *1966. Blaubeuren. FES: Leutkirch/Allgäu (1983, Artenliste Nachtfalter; Tagfalterkartierung), Raum Stuttgart und Ulm (ab 1987, intensiver seit 2000). Freizeitbotaniker und Schmetterlingsbeobachter.
Rietschel, Prof. Dr. Siegfried (Rie). G.
Rietz, Dr. Hartmut (Riz). MZ, S. *1941, Wugarten/Neumark. Lübeck (bis 1962). Freiburg und Lahr (bis 1972). FES: Umgebung Freiburg-Lahr, Kaiserstuhl, Schwarzwald. Spezialgebiet: Arten der Gattung Eupithecia.
Ritschl, A(?) (Rit). A.
Röben, Fr(?) (Röb). G (Reiss 1949).
Roell, Dr. Ludwig. A (Schmetterlingsfauna von Schriesheim).
Roer, H(?) (Roe). A.
Roesler, Prof. Dr. Ulrich. G (Artenliste Stollhofen).
Roll, Franz. G (Fickert 1899, Kaufmann & Schmid 1966).
Rometsch, Hermann (Rom). G (Schneider 1936–1939), A, S (beim Fliegerangriff 1945 zerstört). *1870, †1938. Pforzheim. FES: Raum Pforzheim. Manuskript (unveröffentlicht) zur Fauna von Pforzheim (zusammen mit Karl Strobel).
Roser, Carl Ludwig Friedrich von. G (Keller & Hoffmann 1861, Steudel & Hofmann 1882), A, S (SMNS. Große, langrechteckige, doppelt rot gerandete ehemalige Bodenetiketten; Belegtiere ursprünglich wohl unbezettelt), L (Jäger 1863). *1787, Vaihingen/Enz. †1861, Stuttgart.
Roßnagel, Peter. G (Martin Wallner), S (enthielt die Slg A. Flitsch, an H. Ochs verkauft). *1940, Pforzheim. FES: Raum Pforzheim, bei Dettenheim (= Rußheim) und am Kaiserstuhl.
Roth, (?). G (Reutti 1898).
Roth, H(?). G (Viktor Calmbach; Kurt Lampert. Schneider 1936–1939).
Rothmund, Karl. G (Witzenmann 1928; Kartei Gremminger).
Rötschke, Horst. MB, S, F. *1936, Taubenheim/Spree. Spaichingen (seit 1956). FES: Raum Spaichingen.
Rudolph, Hans-Peter (Rud). G (Artenlisten 1985 und 1987, Umgebung Heilbronn).
Sänger, Thomas (Sän). G.
Sauer, J(?). G (Gauckler 1921).
Saum, (?). G (Schneider 1936–1939).
Savary, (?) (Sav) G (Kartei Gremminger).
Sawall, Erwin. G.
Schaan, Ewald. G (Martin Wallner), S (enthält Slg Lachenmeier und die Tagfalter der Slg W. Dürr). *1922, Pforzheim. FES: Raum Pforzheim.
Schabel, Andreas (Scb). G, S, F. Belegstücke aus Slg von A. Steiner nachbestimmt und erfasst.
Schabel, Hermann. S (SMNS, partim?)
Schad, K(?). G (Lampert 1911).
Schäfer, Wilfried (Scä). A, S (SMNS), L (Ehmann & Häuser 1997). *1931, Waldkirch. †1996 Stuttgart. FES: Württemberg, speziell Großraum Stuttgart, aber auch Südliche Oberrheinebene und Schwarzwald).
Schanowski, Arno (Sch). MB, A, S, F. *1959. FES: Schwarzwald, Rheinebene, Kaiserstuhl. Kartierungsarbeit, oft zusammen mit S. Freundt und P. Pauschert.
Schäuffele, (?). G (Schneider 1936–1939).
Schepp, Oscar. A, S (Verbleib unbekannt). Heidelberg (†).
Schick, Rudolf (Sck). MB, S. Ravensburg (bis 1980), Grünkraut bei Ravensburg (bis 1989), Ravensburg (wieder seit 1989). FES: Lokalfauna um Ravensburg, zwischen Pfrunger Ried und Wurzacher Ried (Begrenzung durch Jungmoräne) seit den späten 70er Jahren.
Schidlowski, Rainer (Sci). G.
Schieber, Armin (Sce). G, F. FES: Nordbaden (naturschutzorientierte Schmetterlingsbeobachtungen).
Schindler, (?). G (Michael Leipnitz).
Schlenker, Kurt (Skk). G (AG Freiburg). *1951.
Schleyer, (?). A (1913: Erlebnisse und Erfahrungen mit Pericallia matronula). Tauberbischofsheim.
Schlörer, Heinrich (Scl). G (Schneider 1936–1939; Kartei Gremminger).
Schlüter, Horst. G (1979–1993: Schmetterlingsbeobachtungen bei Winnenden).
Schmid, Dr. Günter („Schnecken-Schmid“). A (1966: Schmetterlingsfauna Spitzberg, zusammen mit Hermann Kaufmann).
Schmid, Klaus (Scm). MZ. FES: Neckarbecken, Obere Gäue, Schwäbische Alb und Vorland.
Schmid-Egger, Dr. Christian. G. FES: Markgräfler Rheinebene, Enztal bei Mühlacker (Artenlisten und Lichtfallenmaterial).
Schmidt, Ernst. A (1913: 2. Gen. von Gnophos var. obfuscaria).
Schmidt, Prof. Dr. Konrad (Sct). G.
Schmied, M. (Shd). A.
Schmiederer, W(?) (Scd). G.
Schmitt, Manfred. MZ, S. FES: Artenlisten 1958-60 zur Fauna von Sinsheim/Elsenz. Einzelfunde (nach 1960).
Schmitz, Willibald. G (Artenliste 1971, Raum Fridingen/Schwäbische Alb).
Schmunk, Norbert (Scu). G (Aufzeichnungen über Schmetterlinge im Schurwald/Welzheimer Wald via Fritz Weber an SMNK), S (an Universität Kiel).
Schneider, Agnellus. A.
Schneider, Alex (Scn). MB, S, F. *1937. FES: Mittlerer Schwarzwald, Kaiserstuhl. Stationäre Lichtfalle in Waldkirch-Kollnau (siehe auch unter AG Freiburg).
Schneider, Carl (Scc). A, S (1940 an SMNS, bei Fliegerangriff zerstört), L (siehe Kap. 3.1 in diesem Band und Einführung zu Band 1).
Schneider, G(?). A (1950: Beiträge zur Schmetterlingsfauna der Baar), S (Verbleib unbekannt).
Schneider, Horst. G.
Schneider, Thomas. G (Norbert Hirneisen; 1969–1980: Artenliste Tagfalter, insbesondere aus Ellwangen und Aalen).
Schofer, Hermann. G (?), S (bei Fliegerangriff 1945 zerstört). †1978 (94 Jahre), Pforzheim.
Schöffler, (?). G (Gauckler 1896, 1909).
Scholz, Axel (Scz). MZ, G (Günter Baisch), S (SMNS), L (Gaedike 2000). *1957. †1998. FES: Schwäbische Alb, speziell Microlepidoptera.
Schön, Walter (Scö). MZ, F. *1947, Nonnenhorn/Bodensee. Saulgau. FES: Oberschwaben und Schwäbische Alb (seit 1983, Schwerpunkt Tagfalter). Datenbank, Internetseite, Fotodokumentation.
Schott, Peter (Sco). MZ, S, F. FES: Raum Karlsruhe.
Schöttle, (?). G (E. Hofmann. 1980: Verzeichnis der Schmetterlinge für die Oberamtsbeschreibung Balingen).
Schramm, H(?). G (Lampert 1912, Schneider 1936–1939).
Schreckenstein, Friedrich Roth von (RvS). A, S (Verbleib unbekannt), L (Gradmann 1802, Ebert 1991). *1753, Eichstädt. †1808, Immendingen.
Schröder, Dr. Olaw (Scr). G (Kartei Gremminger), A, S (im 2. Weltkrieg verbrannt). Freiburg, ab 1925 in Kiel.
Schröter, Walter (Srt). G (Reutti 1898; Griebel 1909).
Schubert, Werner. MZ, F. FES: Raum Balingen-Sindelfingen (bis 1991). †1997, Kaufbeuren.
Schübler, Dr. Gustav. A (1823: Das Tierreich, in: Beschreibung von Württemberg), L Wunschmann 1891).
Schüle, Kurt. G.
Schuler, (?) von. G (Schneider 1936–1939), S (SMNS. Belegstücke nur gelegentlich mit Funddaten auf kleinen, gedruckten Etiketten „v. Schuler 1905“).
Schulz, Friedrich. G (Artenliste Kaiserstuhl, einige Meldungen auch vom Feldberg).
Schumacher, (?). G (Reiss 1949).
Schumacher, Alfred. G (Erwin Rennwald).
Schumann, (?). G (Schneider 1936–1939), S (1896 oder 1897 an SMNS. Kleine, hochrechteckige, schwarz gerandete gelbe Etiketten, meist mit Fundort Bonfeld bei Bad Wimpfen, abgekürzt „Bonfld.“).
Schuster [von Forstner], Wilhelm. A, L (Anonymus [„M.“] 1920).
Schütze, Eduard (Scü). G. (Kartei Gremminger), A. Spezialgebiet Eupithecia.
Schwager, Heinz. G.
Schwanz, Pius. G (Litzelmann 1966).
Schwarz, Georg. MZ (Artenliste und Slg Schmetterlinge von Bad Mingolsheim).
Seeburger, W(?). G (Bernd Stocker).
Seifert, Carola. G (Tagfalter und Widderchen im NSG Taubenmoos, Waldshut).
Seitz, Konstantin Adolf (Sez). G (Kartei Gremminger), A, S ( [noch klären] ). Zimmern bei Grünsfeld/Tauberland (1914–1938).
Sermin, Karl (Ser). G (Kartei Gremminger), A (Großschmetterlingsfauna von Oberhausen im Landkreis Emmendingen).
Settele, Dr. Josef. G, A. *1961, Marktoberdorf/Allgäu. Leipzig (nach 1990). FES: Schaichtal/Fildern. Tagfalter-Untersuchungen.
Settele, Ludwig (Set). MB (Meldung seiner kompletten Sammlungsdaten auf Karteiblättern), G (Kartei Gremminger), A, S (SMNS), L (Wyniger 1975). *1895. †1974, Überlingen. 1924–1972 in Freiburg.
Seubert, Dr. Moritz. G (Reutti 1853, 1898). Von 1846–1873 Direktor des Großherzoglichen Naturalienkabinetts (siehe Ebert 1964).
Seyffer, Dr. Otto Ernst Julius. A, S (SMNS). *1823, Stuttgart. † um 1890.
Siebold, Dr. Carl Theodor von (Sie). G (Reutti 1853). *1804. †1885. 1845–1850 in Freiburg.
Siepe, Dr. Armin (Sip). A (Hyles vespertilio in der Oberrheinebene).
Simon, H(?). G (O. Hofmann 1874, E. Hofmann 1876, Schneider 1936–1939).
Simon, Werner. G.
Sixt, Ursula. MB, F. *1938, Stuttgart. Berglen-Rettersburg (seit 1977). FES: Tag- und Nachtfalter am Wohnort und Umgebung. Fotografische Dokumentation. Ausstellungen „Einheimische Schmetterlinge“.
Spachholz, (?). G (Roth von Schreckenstein 1800).
Specht, (?). G (Reutti 1853), S (nach dem 2. Weltkrieg zerstört), L (Ebert 1964).
Speidel, Hans (Sph). Schwäbisch Hall. G, S (in Slg Wolfgang Speidel).
Speidel, Dr. Wolfgang (Spe). MZ, A, S. *1952, Schwäbisch Hall. Karlsruhe (ab 1978), Bonn (ab 1986). FES: Raum Schwäbisch Hall, außerdem Raum Heidelberg; nach 1978 auch Schwarzwald, Freiburg und Schwäbische Alb. Weiterhin FES im Raum Schwäbisch Hall. Spezialgebiete: Noctuoidea; Pyraloidea und andere Microlepidoptera.
Spelda, Dr. Jürgen (Spl). G (Artenliste vom Hainbachtal bei Esslingen, zusammen mit H. Jüngling), S (SMNK).
Sperner, Wolfgang. G, F. FES: Ehingen/Umgebung). †1994, Ehingen-Granheim.
Spichardt, Dr. (?). G (Petry 1913: sammelte „mehrfach bei St. Blasien“).
Spiering, Holger. G.
Spohn, (?). G (Reutti 1898).
Sponeck, Carl Friedrich Christian Wilhelm Reichsgraf von. A (1810, über den Kiefernspinner), L (Hauff 1980).
Spuler, Dr. Arnold. G (Reutti 1898), A, S (ZSM, partim [?]). *1869, Durmersheim. †1937, Erlangen. Besorgte zusammen mit Adolf Meess die 2. Ausgabe der Lepidopteren-Fauna Badens von Carl Reutti.
Ssymank, A(?). G (Fallenfänge Emmendinger Vorbergzone und Mooswald, det. Axel Steiner).
Stadelhofer, Siegfried. G (Kartei Gremminger).
Stähle, Andreas. G (1993: Artenliste Neckargemünd).
Staib, Werner (Sta). MB, G (Martin Wallner), A, S (SMNK). *1935, Pforzheim. 1. Vorstand des Entomologen-Clubs Pforzheim seit 1970. FES: Raum Pforzheim, Nordschwarzwald, Kraichgau. Nachtfalter an den BAB-Raststätten. Speziell: Lokalsammlung Pforzheim.
Starey, Reiner (Sty). MZ, S. FES: Artenlisten und Slg-Daten aus dem nördlichen Kraichgau.
Stark, (?). G (E. Hofmann 1876).
Steffny, Herbert (Stf). MZ, A. FES: Raum Freiburg und Markgräfler Rheinebene, speziell Tagfalter und Glasflügler).
Steiner, Axel (Stn). MB, A, S, F. *1960, Tübingen. Kirchentellinsfurt (1977–1992), Karlsruhe-Durlach (1992–1994), Pfinztal-Wöschbach (seit 1994). FES: Raum Tübingen, darüber hinaus umfangreiche faunistische Aufzeichnungen aus fast allen Teilen des Landes, oft zusammen mit Michael Meier und Norbert Hirneisen. Spezialgebiet: Noctuidae.
Steiner, Roland. A (Iphiclides podalirius. Mit Gabriel Hermann über weitere Tagfalter in Baden-Württemberg).
Stephan, T(?) (Stp). G.
Sternberg, Dr. Klaus. G (Colias palaeno-Vorkommen im Schwarzwald).
Steudel, Dr. Wilhelm (Ste). A (siehe auch unter Ernst August Hofmann), S (SMNS), L (Klunzinger 1904). *1829, Oberurbach bei Schorndorf. †1903, Stuttgart. Spezialgebiet: Microlepidoptera.
Steuerwald, Frank (Stw). MZ. FES: Nordbaden, speziell Umgebung Sandhausen (1982–1992).
Stockburger, (?). G (Kartei Gremminger).
Stocker, Bernd. MZ. FES: Bodenseebecken, Obere Donau, Oberschwaben (1983–1990).
Stöckhert, Christian. G (Reutti 1898), S (via Hugo Stöckhert an SMNK [siehe unten]). *1848, Heilgersdorf/Unterfranken. †1914, im fürstlichen Jagdschloß/Unterhölzer Wald bei Donaueschingen.
Stöckhert, Hugo. *1878, Unterbaldingen bei Donaueschingen. †1954. Sohn von Christian Stöckhert, dessen Sammlung er übernahm und durch eigene Aufsammlungen in den Wäldern um Herrenalb (Wohnort nach 1907) fortführte. Sie gelangte nach seinem Tod im Jahr 1954 an die damaligen Landessammlungen für Naturkunde Karlsruhe [= SMNK]. Die Tiere waren ausnahmslos ohne Fundortetiketten und wurden deshalb für …
Stockmayer, Herrmann. G (Schneider 1936–1939).
Stoll, (?). G (Reutti 1898).
Stoll, Dr. Eugen Theodor (Sto). G (Schneider 1936–1939, Kaufmann & Schmid 1966), S (?, partim in Slg Hebsacker [blaue Etiketten]).
Störk, (?). G (Reutti 1853).
Strauß, (?). G (Reutti 1898).
Streck, Alois. G (1954–1958: Tagfalter-Funddaten aus Slg), S.
Stritt, Walter (Stt). G, L (Ebert 1976).
Strobel, Karl (Str). MB, A, S (SMNK), L (Ebert 1974, 1977). *1895, †1973, Pforzheim. 1. Vorstand des Entomologen-Clubs Pforzheim (1950–1970). FES: Raum Pforzheim, Nordschwarzwald, Kraichgau, bei Dettenheim (= Rußheim) und am Kaiserstuhl. Manuskript (unveröffentlicht) zur Fauna von Pforzheim (zusammen mit H. Rometsch, ergänzt von W. Staib).
Strohbusch, (?). S (1951–1977: Fundortdaten aus Slg, SMNS).
Stuke, Jens-Hermann. G (Artenliste Schmetterlinge Markgräfler Rheinebene, zusammen mit O. Karbiener).
Stumpf, Johann. G (Franz Kirsch), S. FES: Oberbalbach/Tauberland.
Süsse, Walter (Süe). G (Kartei Gremminger), S (SMNK), L (Ebert 2005). *1897, †1968, Karlsruhe. FES: Karlsruhe-Durlach (Bergwald, Turmberg, Brüchle), von 1928–1945.
Süssner, Ludwig (Süs). G (Wilfried Schäfer), S (Tiroler Landesmuseum). †1984, Marbach/Neckar. Spezialgebiet: Microlepidoptera.
Tack, Rudi (Tac). G, A (speziell über Lemonia dumi im Tauberland), F. FES: Tauberland.
Teufel, Dr. Ernst. G (Meldungen über Psychiden).
Thiele, Jürgen (Thi). MB, A, S, F. *1943, Berlin. Seit 1965 Karlsruhe (Eggenstein-Leopoldshafen, Dettenheim). FES: Nordbaden. Spezialgebiet: Thyrididae.
Thielen, (?) (Thl). G (P. S. Wagener. Daten wurden sehr unkritisch übernommen, viele Fehlbestimmungen).
Thiergarten, Ferdinand. G (Gauckler 1896, 1909, 1921).
Thomas, Dr. Peter (Tho). G.
Trabold, Rainer (Tra). MB, S (SMNS). FES: Umgebung Dertingen/Tauberland (1982–1983), Weinheim (1963–1982) und Dossenheim. †1985.
Traub, Bernd (Trb). MB, A, F. FES: Biotopkartierung Schmetterlinge in allen Regionen des Landes, meist zusammen mit G. Ebert. Literatur- und Datenauswertung im Projekt.
Treffinger, Karl (Trf). MB, A. *1940, Mühlacker/Enzkreis. Oberderdingen (bis 1965), Flehingen. FES: Nordbaden, speziell Beobachtung von Aporia crataegi.
Trinker, Joseph. G (Keller & Hoffmann 1861).
Tröger, Dr. Ernst Joachim (Trö). MB, F. FES: Raum Freiburg und Kaiserstuhl. Spezialgebiet: Larvalsystematik und -biologie Geometridae.
Troll, (?). G (Steudel & Hofmann 1882), S (SMNS. Doppelt rot gerahmte kleine Etiketten, die Artnamen und Fundort enthalten, z. B. Heudorf).
Trusch, Dr. Robert (Tru). MB, A, F. *1966, Potsdam. Görlitz (bis 1980), Potsdam (bis 1989), Leipzig (bis 1994), Potsdam (bis 1999), Stuttgart (bis 2000), München (bis 2002). Seit 1.9.2002 Karlsruhe (SMNK, Nachfolger von G. Ebert und verantwortlich für die Landesdatenbank Schmetterlinge). Doktorarbeit über Dyscia (Lep./Geometridae).
Türckheim [auch Türkheim] zu Altdorf in Baden, Hans Freiherr von. G (Reutti 1898), S (SMNK), L (Horvath 1892, Kraatz 1893, Ebert 1964). *1814. †1892, Mahlberg bei Kippenheim (hat dort jahrelang gesammelt).
Uebel, Walter (Ueb). S (Lycaenidae an Klaus Rose, Mainz, der übrige Teil an SMNS), L (Rose 1997).
Uhlemann, Wolfgang. G (Martin Wallner), S (wurde veräußert).
Ullrich, Thomas (Ull). G (Tagfalter).
Urbahn, Dr. Ernst (Urb). A.
Verein der Schmetterlingsfreunde Göppingen (Göp). G (Karteiauszüge und Notizen; siehe auch unter den Mitgliedern S. Diesch, K. Freytag und A. Walter).
Vierordt, H(?). G (F. Bauer, Tübingen).
Vogel, Franz (Vog). MB. *1925, Miltenberg/Main. Hardheim (seit 1956). FES: Raum Hardheim, speziell Tagfalter.
Vogt, (?) (Vot). G.
Vogt, Erwin. G (Schneider 1936–1939).
Vogt, Heinrich. S (Museum Verein f. Naturkunde Mannheim, im Krieg zerstört), L (Anonymus 1840, Voigt 1842, Seubert 1875). *1776, Öhringen. †1840, Schwetzingen. Sammelte u. a. bei Mannheim und fand Malacosoma franconica (siehe Band 4).
Vöhringer, Dr. E(?). G (Keller & Hoffmann 1861).
Völkl, M(?) (Völ). G (Kartei Gremminger).
Vollmer, Hermann (Vol). G (Kartei Gremminger), S (an G. Prack, Frankfurt). †1943, Karlsruhe.
Völlmle, (?). G (Schneider 1936–1939).
Volz, Karl. G (Schneider 1936–1939, Wörz 1949–1958).
Wachtendorf, (?) (Wac). G.
Wagener, Dr. Karl [= Pater Sigbert] (Wag). G (Artenlisten von Mergentheim und Ave Maria/Deggingen, Stühlingen, Oberschwaben, Feldberg, Kaiserstuhl, Wutachschlucht sowie ein unveröffentlichtes „Verzeichnis von in Baden beobachteten Schmetterlingen“).
Wagner, (?). S (SMNS). Sammelte bei Saulgau (vor 1850).
Wagner, Dr. Wolfgang (Wgn). MB, A, F, FES: Ostalb.
Walcher, Friedrich. S (von Fritz Bihlmaier ausgewertet), L (Dippon 1991). *1872/73, Pfarrer in Allmersbach im Tal von 1906–1930/31. „Sammelte, zusammen mit seinen Söhnen, mit Sturmlaternen bewaffnet des nachts auf dem Friedhof Nachtfalter und überall auf der Gemarkung Schmetterlinge, die heute im Unterweisacher Heimatmuseum gezeigt werden.“
Wallner, Martin (Wll). MB, A, S. *1919, Kustanay/Sibirien. Pforzheim (seit 1944). Schriftführer des Entomologen-Clubs Pforzheim seit 1951. Archiv und Faunenkartei über die Schmetterlinge von Pforzheim und Umgebung (südlicher Kraichgau, Heckengäu, Nordschwarzwald) im Umfang von 13 Ordnern, mit genauen Fundortangaben und ca. 3.000 Falter- und Biotopaufnahmen. Ehrenamtliche Naturschutzarbeit. FES: R…
Walter, Alfred (Wat). MB, S, F. FES: Albvorland, Schwäbische Alb. Mitglied des Vereins Schmetterlingsfreunde Göppingen (siehe dort).
Waltz, (?) (Waz). G.
Walz, (?) (Wlz). G (Schneider 1936–1939, Reiss 1949 und Gustav Reich: Aufzeichnungen 1910–1965).
Walzinger, Karl (Wal). MB (Mitglied AG Freiburg, siehe dort).
Wanner, Hermann. S (Städtisches Museum Heilbronn. Die faunistisch wertvolle Slg ging im Laufe der 1980er Jahre mangels Pflege zu Grunde). †1963, Heilbronn.
Warnecke, Dr. Georg Heinrich Gerhard (War). A.
Warnkönig, (?). G (Rehmann 1830, Reutti 1898).
Warren, Brisbane Charles Somerville. A (1910, some butterflies of the Black Forest and Rhine Plain), L (Warren 1978, 1979). Lebte 1901 in Freiburg und sammelte im Schwarzwald (Höllental, Titisee) und im Kaiserstuhl. Spezialgebiet: Erebia und Hesperiidae.
Weber, Dr. Matthias (Wem). MB, F. *1962, Rottweil. Basel (seit 1991). FES: Obere Gäue, Hochrhein).
Weber, Fritz (Wef). MZ, A, S. FES: 1979–1995 Lokalfauna Laufen/Kocher, nach 1991 spezielle Kartierung Sesiidae.
Weber, Hans (Weh). G (Schneider 1936–1939), S (an Sohn Fritz Weber, Stuttgart). Zucht einheimischer Schmetterlinge.
Wegelin, H(?) (Weg). A (1908: Schmetterlingsfauna Thurgau, mit Fundorten auf badischem Gebiet).
Weiler, Prof. Dr. A(?). G (Reutti 1898).
Wein, Günther (Wen). MB, S. *1956. FES: Mittlerer Schwarzwald. (Siehe auch unter AG Freiburg).
Weinfurter, F(?). A (1966: Großschmetterlinge zwischen Schwarzwald und Alb).
Weis, (?). G (Gauckler 1909).
Weißenborn, Ute. MB, F. FES: Schwarzwald, Kaiserstuhl, Südliche Oberrheinebene, speziell Fotodokumentation Falter und Raupen.
Weißig, Werner (Wei). MB, S, F. *1942, Hirschberg/Schlesien. Karlsruhe (seit 1955). FES: Nördliche Oberrheinebene, speziell Rheinwald bei Karlsruhe, Nordschwarzwald, Kaiserstuhl.
Weitbrecht, Otto. A.
Werfer, Dr. (?). A (1813: Topographie Stadt Gmünd, mit Angaben über Schmetterlinge von Kunkel).
Werner, Richard (Wer). A (Sektionssitzungen „Hercynia“-Pforzheim und Vereinsnachrichten der Bad. Ent. Ver. Freiburg). *1891, †1979. Pforzheim.
Westrich, Dr. Paul (Wes). G.
Widmaier [oder Wiedmayer], (?). G (Schneider 1936–1939).
Wilke, Dr. Siegfried (Wil). G.
Windschnurer, Niko (Win). G (Artenlisten Karlsruhe-Durlach, Weingartner Moor u. a.).
Winterlin, (?) (Wit). G (Nördlinger 1880).
Wirooks & Theissen (Wrt). A.
Wirooks, Ludger (Wir). G (Artenlisten Kaiserstuhl, Taubergießen, Schwarzwald u. a.), A.
Wirth, N(?). G (Hans-Peter Gollnow).
Witz, Otto. G (Schneider 1936–1938).
Witzenmann, Heinrich jun. (Wiz). G (Reutti 1898, Schröder 1922, 1924), A, S (NMF). Pforzheim, Freiburg (sichere Daten: 1885–1927). FES: Raum Pforzheim, Renchtal, Schwarzwald (bei St. Blasien).
Wocher, (?) von. G (Seyffer 1850).
Wöhrle, Dieter. G.
Wörz, Albert (Wör). A ( Die Lepidopterenfauna von Württemberg. II. Microlepidopteren), S (SMNS), L (Lindner 1955).
Wurst, Claus. G (Hans-Peter Gollnow).
Zangerle, Ina. G.
Zengerle, Dr. (?). A (vor 1841: „Verzeichniß der bis jetzt im Oberamt Wangen aufgefundenen Schmetterlingsarten“ [heute verschollen]).
Zenker, Richard. S (SMNS, mit Belegstücken aus Herbolzheim/Jagst).
Zeppelin, Graf Ferdinand von. S (enthielt die Slg Macaire. Einzelne Belegstücke via Trinker an F. Bauer [Flügelsammlung]).
Zickler, Josef. G (1979–1985: Artenlisten Heilbronn und Umgebung).
Zieher, (?). G (Schneider 1936–1939).
Zinnert, Dr. Klaus-Dieter (Zin). G, A. FES: Tagfalter Kaiserstuhl; Schmetterlinge NSG Mindelsee.
Zipperle, (?) (Zip). G.
Zmudzinski, Franz (Zmu). G.
Zosel, Siegfried. G, S (SMNK).
