# Supplementary material for: Long-term large-scale decline in relative abundances of butterfly and burnet moth species across south-western Germany
Source: Sci Rep. 2019 Oct 17;9:14921. doi: 10.1038/s41598-019-51424-1 (PMC6797710; doi:10.1038/s41598-019-51424-1)
Supplement: Supplementary file 5 — Electronic supplement ES5: Overview of all species, with the number of observations of single years. [file 41598_2019_51424_MOESM5_ESM.xlsx]

## Sheet: A
Electronic supplement ES5
Long-term large-scale decline in relative abundances of butterfly and burnet moth species across south-western Germany
Jan Christian Habel, Robert Trusch, Thomas Schmitt, Michael Ochse, Werner Ulrich
Overview of all species, with the number of observations of single years.
Species	1750	1800	1850	1870	1880	1890	1900	1910	1911	1912	1913	1914	1915	1916	1917	1918	1919	1920	1921	1922	1923	1924	1925	1926	1927	1928	1929	1930	1931	1932	1933	1934	1935	1936	1937	1938	1939	1940	1941	1942	1943	1944	1945	1946	1947	1948	1949	1950	1951
Adscita geryon	5	1	0	0	0	0	0	0	0	0	1	0	0	0	0	0	1	0	1	1	1	4	0	0	0	0	0	0	0	2	4	1	0	0	2	2	0	10	1	4	4	2	0	3	3	0	6	2	1
Adscita mannii	0	0	0	0	0	0	0	0	0	0	0	0	0	0	0	0	0	0	0	0	0	0	0	0	0	2	0	0	0	0	0	0	0	0	0	0	0	0	0	0	0	0	0	0	0	0	0	0	0
Adscita statices	6	1	0	3	0	9	16	12	3	3	1	8	4	7	3	3	11	4	2	1	5	1	5	5	9	1	1	7	6	6	10	15	0	2	1	23	5	11	16	11	7	6	4	7	9	17	11	9	13
Aglais urticae	9	7	1	1	1	6	3	7	2	2	2	1	0	3	2	0	0	0	0	4	0	0	1	0	0	0	0	0	1	1	1	1	1	1	3	4	2	2	0	4	0	0	0	1	4	0	2	3	18
Anthocharis cardamines	9	4	0	3	1	7	2	12	2	2	2	5	1	5	3	1	2	1	1	0	0	6	5	7	3	2	2	1	1	3	2	4	2	2	3	9	3	0	1	3	3	0	0	1	3	1	1	3	9
Apatura ilia	10	7	0	2	4	2	5	16	0	6	0	0	4	1	4	5	5	1	1	1	0	2	1	6	1	6	3	3	3	0	1	4	0	1	0	0	1	0	0	1	0	2	0	0	2	0	0	0	2
Apatura iris	20	11	2	4	6	3	8	16	1	4	1	1	4	2	7	5	5	4	1	2	0	1	2	1	0	2	8	2	1	4	2	2	2	2	3	2	1	1	2	1	1	0	0	0	1	1	1	1	2
Aphantopus hyperantus	4	2	2	1	2	7	4	5	2	2	2	0	2	4	3	0	3	1	0	2	0	2	1	0	8	0	0	3	1	4	1	1	1	1	0	0	4	3	0	0	3	2	0	1	2	3	2	1	4
Aporia crataegi	9	1	0	0	2	8	3	12	0	7	2	0	3	0	2	2	6	4	3	1	1	1	1	1	1	0	3	0	3	4	3	1	1	2	3	2	1	0	0	2	5	1	0	2	0	1	1	2	6
Araschnia levana	3	1	1	3	3	8	7	8	4	6	1	0	1	1	3	4	5	0	2	0	0	1	2	1	0	1	2	2	0	1	1	3	3	3	1	1	3	1	2	5	2	0	1	4	2	2	3	2	8
Argynnis adippe	4	2	0	1	1	2	5	7	2	2	1	1	0	0	3	1	2	4	2	0	0	2	0	2	0	0	0	3	2	2	3	4	6	3	1	6	1	2	0	6	1	0	0	2	6	0	1	4	2
Argynnis aglaja	6	3	0	1	3	3	5	7	2	1	0	3	3	2	3	1	4	1	4	0	0	3	1	0	0	1	0	2	2	2	3	3	5	0	1	5	3	1	1	1	1	0	1	2	6	0	1	1	1
Argynnis niobe	2	0	1	2	3	4	2	5	1	1	2	0	1	0	1	0	2	1	0	0	0	0	0	0	0	0	1	1	0	1	0	4	0	1	3	1	0	1	0	0	0	0	0	1	1	0	0	0	2
Argynnis paphia	10	7	1	2	2	8	6	8	5	2	1	1	4	3	4	1	4	3	0	1	0	4	2	0	3	3	3	2	2	1	3	3	3	7	3	3	0	1	1	5	2	0	0	5	9	0	1	12	9
Aricia agestis	1	0	0	0	0	0	10	12	1	3	1	2	5	0	0	4	1	1	2	4	2	2	3	2	2	3	1	1	2	1	1	3	0	3	3	2	0	2	0	0	0	0	1	4	2	2	1	2	3
Aricia artaxerxes	0	0	0	0	0	0	0	0	0	0	0	0	0	0	0	0	0	0	1	0	0	0	0	0	0	0	0	0	1	1	0	0	0	0	0	1	0	0	0	0	1	0	0	0	0	0	0	0	0
Aricia eumedon	0	0	3	2	0	1	1	1	0	0	3	0	1	0	0	0	2	1	1	0	0	0	0	0	1	0	1	0	1	0	0	1	0	0	0	0	0	0	0	0	0	0	0	0	0	0	0	0	0
Boloria aquilonaris	2	4	1	0	0	4	2	3	1	0	3	0	0	1	2	0	0	0	1	0	0	1	1	2	0	2	0	0	0	0	0	1	1	2	2	2	1	0	1	1	2	1	0	0	0	0	0	0	0
Boloria dia	9	2	3	0	3	7	4	10	5	2	3	0	1	0	4	1	1	4	1	2	0	1	4	0	1	2	0	1	3	0	4	1	7	3	2	2	1	0	0	1	3	1	2	3	4	0	0	0	3
Boloria eunomia	0	7	0	0	0	0	1	0	0	0	0	1	0	1	0	0	4	1	0	4	3	1	3	0	0	1	3	3	0	1	3	5	5	1	1	5	3	1	1	1	1	3	1	0	0	0	5	0	0
Boloria euphrosyne	6	1	0	1	3	4	4	14	3	4	2	0	3	2	2	4	0	4	4	1	0	0	7	0	1	3	3	0	0	2	3	2	1	1	3	2	4	1	3	3	1	0	0	1	8	3	2	5	4
Boloria selene	2	0	0	1	3	13	6	14	4	4	3	0	3	2	2	2	1	4	2	1	1	0	2	1	2	2	7	1	0	1	1	2	2	0	0	4	5	3	1	3	4	2	2	4	4	1	5	7	1
Boloria thore	0	1	0	0	0	0	0	1	0	0	0	0	2	0	0	0	1	0	0	0	0	0	0	0	0	0	0	0	0	0	0	0	0	0	0	0	0	0	0	0	0	0	0	0	0	0	0	0	0
Boloria titania	2	4	1	1	0	0	2	0	0	0	2	0	0	0	0	0	2	0	3	2	0	0	1	0	0	0	0	2	0	1	0	0	1	0	1	1	0	1	0	1	0	1	0	0	2	0	0	0	0
Brenthis daphne	0	2	0	0	0	1	1	0	0	0	0	0	0	1	0	0	0	0	0	0	0	0	0	0	0	0	0	0	0	0	0	1	0	0	0	0	0	0	0	0	0	0	0	0	0	0	0	0	0
Brenthis ino	2	4	0	0	2	7	5	2	0	1	0	1	5	1	2	3	3	3	3	10	1	0	2	1	0	1	0	4	1	1	2	0	11	0	1	4	7	2	0	2	1	0	2	0	3	0	0	0	1
Brintesia circe	5	2	2	7	4	4	3	8	0	3	0	1	1	0	1	0	3	1	0	0	0	0	0	0	0	1	2	0	0	0	0	0	0	1	0	1	0	0	0	1	0	0	0	0	0	1	0	0	0
Callophrys rubi	5	2	0	2	1	3	6	6	0	2	1	0	1	3	4	4	2	2	6	3	0	4	7	3	0	3	0	1	1	1	1	1	2	3	1	5	1	1	0	0	1	1	0	1	1	2	0	5	4
Carcharodus alceae	0	5	0	3	8	3	5	2	2	0	0	0	1	1	0	0	3	3	0	0	0	0	1	0	4	1	2	4	0	2	1	1	0	0	0	6	0	1	0	0	0	0	0	0	1	10	1	0	1
Carcharodus floccifera	1	5	0	1	3	0	1	0	0	0	0	0	0	0	0	0	0	0	0	0	0	0	0	0	0	0	0	0	0	0	3	0	0	1	0	0	2	0	0	0	0	0	0	0	0	1	2	0	1
Carterocephalus palaemon	3	2	2	1	1	4	0	5	0	5	2	0	0	2	8	1	1	1	7	0	0	1	0	2	3	1	0	0	0	0	2	1	1	2	2	1	2	1	1	1	0	1	1	2	4	0	2	0	5
Celastrina argiolus	7	19	0	0	2	2	8	13	2	1	4	0	2	0	4	1	3	1	1	0	0	2	5	0	1	2	1	2	3	2	1	3	2	2	2	1	2	1	2	0	2	1	0	5	6	7	2	3	9
Chazara briseis	5	2	0	4	0	1	0	3	0	3	0	0	0	0	2	0	0	1	3	0	1	0	2	0	1	1	0	0	0	2	0	1	0	0	0	0	0	0	0	0	0	0	0	0	1	0	2	0	3
Coenonympha arcania	2	2	0	4	1	6	1	8	2	3	0	0	1	3	3	1	0	0	2	0	0	1	2	1	2	2	0	2	1	3	3	3	2	0	0	6	1	0	4	2	1	1	0	1	3	2	0	4	2
Coenonympha glycerion	5	1	0	0	2	4	1	1	1	0	1	0	0	2	2	0	4	6	1	2	1	0	1	1	3	0	2	2	1	3	0	1	1	1	2	0	1	1	0	1	0	0	0	1	1	3	0	0	3
Coenonympha hero	4	14	2	1	2	3	3	6	0	0	0	1	0	1	0	0	3	3	2	0	0	2	2	2	1	1	2	1	0	3	3	3	1	2	2	2	1	2	2	0	0	2	0	2	0	0	1	1	1
Coenonympha pamphilus	4	2	0	0	3	7	3	10	2	2	2	0	2	2	4	0	1	6	3	0	0	3	1	3	3	2	1	0	0	3	1	5	0	0	1	2	3	0	3	2	1	0	1	2	6	7	1	3	10
Coenonympha tullia	0	1	0	0	1	7	4	6	2	4	0	1	0	2	2	0	1	3	1	1	0	1	2	0	3	0	2	1	1	0	0	2	2	0	1	1	2	0	0	3	1	0	0	0	2	1	1	0	0
Colias alfacariensis	0	0	0	0	0	0	0	1	1	0	0	0	1	0	0	0	0	0	1	2	0	0	0	1	3	1	0	1	0	0	3	1	0	1	0	1	0	0	0	0	0	0	1	0	2	1	2	1	0
Colias croceus	6	10	0	2	3	0	3	1	3	0	0	0	0	0	0	0	0	0	1	0	2	0	0	0	0	3	0	0	0	0	0	2	2	0	4	2	2	0	0	0	0	0	0	0	0	0	0	0	0
Colias hyale	5	3	0	2	1	9	10	2	7	2	0	0	0	1	5	1	1	6	2	1	2	0	5	2	5	10	0	2	1	1	5	2	0	1	1	2	2	1	2	4	2	1	0	0	4	0	7	6	1
Colias palaeno	13	29	1	0	0	25	16	20	5	5	2	2	2	4	4	0	1	4	3	0	1	6	9	2	3	0	1	2	1	3	1	1	3	0	3	0	2	0	1	1	3	1	1	0	0	2	0	1	0
Cupido argiades	3	2	2	2	2	6	15	12	0	1	0	0	0	1	5	5	1	5	3	5	0	3	0	1	1	4	4	2	2	2	1	5	2	1	0	3	0	1	1	1	0	2	7	5	6	0	0	2	1
Cupido minimus	5	1	0	0	2	5	6	5	1	1	1	0	2	0	6	2	0	5	5	0	0	0	0	0	2	2	0	0	1	2	1	3	3	3	0	7	4	0	2	3	1	0	1	0	2	2	0	0	1
Cupido osiris	0	0	0	0	1	1	0	1	0	0	0	0	0	0	0	0	0	0	0	0	1	1	0	0	0	0	2	0	0	0	0	0	0	0	0	0	0	0	0	0	0	0	0	0	0	0	0	0	0
Erebia aethiops	7	4	1	2	4	5	4	8	2	1	0	1	0	1	0	1	1	4	1	2	0	1	1	0	1	6	2	1	0	4	1	1	0	1	0	2	1	0	0	0	0	0	0	0	1	0	2	1	1
Erebia ligea	8	2	7	0	3	1	5	9	1	0	0	0	0	2	2	0	1	3	2	2	0	1	1	1	0	1	1	2	0	0	4	2	4	1	4	0	3	0	0	0	0	0	0	1	0	0	0	0	0
Erebia medusa	6	5	0	1	5	6	2	9	1	0	3	0	1	2	2	2	2	5	3	0	0	1	2	1	2	3	1	4	2	2	0	7	3	1	0	5	8	3	4	2	0	0	1	1	1	0	0	1	3
Erebia meolans	0	8	0	0	2	14	6	17	1	1	1	0	3	1	2	0	3	0	3	4	0	2	2	1	1	2	0	0	1	2	2	0	3	2	1	0	1	1	0	1	0	1	0	0	0	1	0	1	3
Erynnis tages	5	4	0	0	0	3	7	7	0	1	0	0	0	0	4	1	0	6	2	0	0	0	0	1	1	1	0	0	1	2	4	3	0	1	0	1	2	3	0	1	1	1	1	0	3	3	1	0	4
Euphydryas aurinia	5	3	3	6	8	2	6	8	2	4	0	0	0	2	0	1	4	3	1	1	1	2	0	1	1	2	1	2	1	2	0	6	2	7	1	3	8	0	4	1	0	1	0	1	5	6	0	1	5
Euphydryas maturna	6	9	9	4	7	9	6	5	2	2	2	2	2	1	3	4	4	17	2	2	0	1	3	2	1	0	1	2	1	0	1	0	1	4	3	0	0	2	0	1	1	0	0	0	2	3	1	1	1
Glaucopsyche alexis	2	4	0	1	2	2	8	9	0	2	0	4	3	1	0	5	4	7	2	7	2	2	0	1	1	4	0	0	2	4	1	0	2	4	1	5	0	0	2	2	1	0	0	0	0	0	0	0	0
Gonepteryx rhamni	40	3	2	1	0	0	3	3	1	1	0	0	0	1	2	0	0	0	0	0	0	2	0	3	1	0	0	2	3	7	3	2	5	6	3	5	5	0	0	1	1	1	0	6	0	2	0	8	5
Hamearis lucina	7	5	0	3	2	0	7	1	1	2	2	0	2	2	4	1	1	3	4	1	0	0	0	1	0	2	0	4	2	3	2	1	2	2	6	1	1	1	1	2	2	1	0	1	0	1	0	2	1
Hesperia comma	5	2	0	1	0	13	8	2	0	2	2	1	2	1	6	4	2	6	1	1	1	2	1	1	4	0	0	2	2	1	1	1	0	3	2	3	1	2	0	0	0	1	0	0	4	0	2	3	1
Hipparchia fagi	9	7	5	5	4	4	4	6	0	0	1	0	0	0	2	1	3	2	1	2	1	1	1	0	0	0	0	0	1	1	0	2	0	1	1	1	0	0	0	0	0	0	0	0	1	0	0	2	2
Hipparchia semele	4	7	0	5	7	9	3	11	3	0	3	1	4	0	4	3	1	4	1	2	1	0	5	1	0	4	1	1	2	0	0	1	4	3	0	0	0	0	0	0	0	0	0	1	2	2	1	7	4
Inachis io	9	3	0	1	0	2	3	4	1	2	0	0	1	2	2	0	0	0	0	0	0	0	0	1	1	1	0	0	0	1	0	3	2	0	2	0	3	0	0	2	0	0	0	1	0	0	0	8	15
Iphiclides podalirius	19	8	0	3	5	1	0	10	0	6	4	1	1	3	0	1	1	3	6	3	1	1	3	2	2	1	0	1	3	4	5	3	3	0	1	2	5	0	1	1	0	1	2	3	1	3	4	5	10
Issoria lathonia	8	2	0	3	1	3	10	6	36	3	2	0	0	1	5	0	4	4	0	0	0	0	0	3	2	7	3	1	0	0	3	2	2	1	0	1	0	0	0	1	1	1	1	1	3	1	3	7	0
Jordanita globulariae	2	0	0	0	0	0	4	0	0	0	0	2	0	0	1	2	0	4	1	0	0	5	0	0	0	2	0	0	0	0	4	0	4	4	1	6	1	6	0	0	3	0	0	0	3	0	0	0	1
Jordanita notata	0	0	0	0	1	0	0	0	0	0	0	0	0	0	0	0	0	0	0	0	0	2	0	0	0	1	0	0	0	1	0	0	0	0	0	0	0	0	0	0	0	0	0	0	0	0	0	0	0
Lasiommata maera	7	2	4	1	7	10	2	10	3	4	2	2	1	1	2	0	5	3	4	1	0	1	1	0	5	6	1	0	5	6	1	3	2	2	2	3	1	3	2	0	6	2	2	1	2	2	1	2	1
Lasiommata megera	5	1	2	1	6	10	6	6	5	0	1	0	2	2	3	0	4	1	1	1	0	1	5	0	3	1	2	2	3	1	0	0	3	1	1	0	3	1	3	1	3	3	2	2	3	4	6	3	2
Lasiommata petropolitana	1	4	0	0	2	1	0	0	0	0	0	0	0	0	0	0	0	0	0	0	0	0	0	0	1	0	0	0	0	0	0	0	1	0	0	0	0	0	0	0	0	0	0	0	0	0	0	0	0
Leptidea reali	0	0	0	0	0	1	0	0	0	0	0	0	0	0	0	0	0	0	0	0	0	0	0	0	2	0	0	0	0	0	0	0	0	0	0	0	0	0	0	0	0	0	0	0	0	0	0	0	0
Leptidea sinapis	4	1	0	0	1	0	0	4	0	0	0	0	0	0	1	0	0	0	0	0	0	0	0	0	0	0	0	0	0	0	2	0	0	0	0	1	2	0	0	0	0	0	0	0	0	0	0	0	0
Limenitis camilla	13	7	0	2	3	21	3	6	1	1	3	0	19	1	7	6	7	3	3	1	0	0	2	1	2	0	1	1	4	1	1	1	0	1	1	0	3	1	1	0	0	0	1	0	2	4	1	2	1
Limenitis populi	10	4	0	6	6	10	3	11	1	1	0	0	6	2	2	5	2	10	0	25	0	0	2	3	3	0	2	2	3	4	0	1	2	4	2	1	0	2	2	2	0	0	0	0	1	0	0	1	1
Limenitis reducta	11	2	0	1	1	0	4	6	0	0	0	0	0	2	0	0	0	0	1	3	0	1	1	0	1	0	0	2	0	1	0	1	0	0	0	0	0	0	0	0	0	0	0	0	0	0	0	1	1
Lopinga achine	5	15	2	3	9	4	3	7	2	1	0	0	1	1	1	1	0	1	1	0	0	0	0	0	1	0	3	2	2	3	2	4	0	1	0	2	1	0	0	0	0	0	0	0	0	0	0	0	2
Lycaena alciphron	0	2	1	0	0	0	5	9	1	1	0	0	0	0	0	0	0	2	0	2	1	3	1	0	0	0	0	0	0	1	0	3	0	4	0	0	1	1	1	1	0	0	0	0	1	0	1	1	0
Lycaena dispar	0	4	0	0	0	0	5	7	2	3	0	7	6	1	1	2	2	3	0	0	1	0	2	0	1	1	0	0	1	0	4	5	0	3	0	0	0	1	0	2	0	0	0	1	0	0	1	1	0
Lycaena helle	1	8	1	2	0	1	3	1	1	1	0	0	0	0	0	0	0	0	0	1	1	2	3	1	0	0	1	1	0	1	0	0	1	4	0	1	0	0	2	1	0	0	0	0	0	1	0	1	1
Lycaena hippothoe	1	1	3	1	0	6	7	11	1	3	1	2	0	5	0	0	5	2	3	5	1	2	3	1	9	1	1	2	0	4	0	1	0	1	4	2	0	0	0	0	3	0	0	0	1	1	0	0	0
Lycaena phlaeas	5	2	1	1	3	5	16	15	8	9	2	2	11	2	2	2	3	6	2	1	1	2	2	0	5	3	2	0	3	3	4	5	2	3	2	1	1	1	0	1	0	3	1	3	8	7	5	7	6
Lycaena tityrus	4	1	2	1	3	14	12	10	1	5	3	1	6	2	3	0	4	5	8	1	1	5	3	3	1	2	0	0	0	2	10	8	0	4	1	7	1	1	2	5	2	1	3	1	12	7	5	4	2
Lycaena virgaureae	10	8	1	2	1	2	9	21	3	0	2	0	7	2	2	1	1	13	1	3	0	5	1	0	2	0	0	3	0	0	0	7	1	1	1	3	0	1	1	3	1	0	0	1	6	0	5	2	1
Maculinea alcon	2	3	0	0	0	0	2	1	0	0	0	0	0	0	1	0	0	0	0	0	0	0	0	0	0	0	1	1	0	0	0	0	0	2	2	1	1	0	0	0	1	1	0	1	0	2	3	1	1
Maculinea arion	8	4	0	1	0	4	9	4	0	0	1	0	0	1	2	2	2	12	2	0	0	2	4	0	1	3	2	3	2	2	1	4	2	2	2	3	2	7	2	1	1	0	1	2	3	1	0	3	4
Maculinea nausithous	3	4	1	2	0	6	4	4	0	0	0	0	3	1	0	0	4	1	1	0	0	0	0	2	0	1	3	2	0	0	1	2	5	1	1	0	0	2	0	0	1	2	0	3	1	0	5	0	9
Maculinea rebeli	0	0	0	0	0	0	1	2	0	0	0	0	0	0	0	0	0	0	1	1	0	1	1	0	0	0	0	0	0	0	0	0	2	0	0	0	0	1	0	0	0	0	0	0	0	0	0	0	0
Maculinea teleius	5	15	1	1	2	3	3	8	1	0	0	0	1	2	0	3	3	3	2	0	0	1	1	1	1	0	2	2	0	3	5	5	2	2	2	0	4	1	1	0	0	1	1	1	3	3	6	1	11
Maniola jurtina	5	4	1	4	3	10	4	3	1	1	2	0	1	4	6	7	7	2	1	1	1	1	1	1	3	1	1	3	5	2	5	1	1	7	5	1	4	0	0	2	0	2	2	2	7	3	6	4	8
Melanargia galathea	6	5	0	1	1	6	3	5	4	3	1	0	4	1	4	0	1	2	1	0	1	0	3	1	3	7	1	4	2	1	3	0	6	3	1	7	5	1	2	4	2	0	0	0	1	1	0	4	5
Melitaea athalia	8	5	2	2	4	3	9	19	4	6	2	4	6	7	2	4	5	1	3	7	2	1	6	11	6	6	4	2	5	2	4	12	9	8	8	9	17	1	5	11	8	7	2	2	7	5	2	7	9
Melitaea aurelia	4	1	0	0	0	0	0	6	2	1	0	1	0	0	0	1	0	1	0	0	0	1	0	5	2	3	1	1	0	1	3	8	1	3	0	1	1	1	1	1	0	0	0	0	1	8	4	1	4
Melitaea britomartis	0	0	0	0	0	0	0	0	0	0	0	0	0	0	0	0	0	0	0	0	0	0	0	0	0	1	0	0	1	0	0	0	1	1	1	0	0	0	0	0	0	0	0	0	0	1	1	0	1
Melitaea cinxia	4	3	0	2	0	3	3	5	0	4	1	0	2	1	2	4	2	5	2	2	1	3	1	0	2	3	1	3	0	0	2	5	1	0	1	4	3	1	0	1	0	3	0	0	1	3	0	2	2
Melitaea diamina	3	1	2	0	3	9	2	7	3	4	2	2	2	5	4	0	3	2	1	1	0	2	0	1	4	3	0	1	1	2	3	10	7	0	2	5	2	1	1	2	4	1	0	2	4	1	1	2	2
Melitaea didyma	2	1	0	2	3	4	8	13	1	0	4	0	3	2	8	9	7	3	4	5	0	3	1	0	3	0	4	1	1	2	2	6	6	4	1	0	0	0	0	3	1	0	0	0	0	8	2	1	2
Melitaea parthenoides	2	2	2	3	0	7	8	10	1	6	5	0	0	4	2	1	2	3	0	0	1	1	0	2	4	4	3	1	4	1	2	8	1	6	6	3	1	0	4	3	2	3	0	1	1	13	2	1	5
Melitaea phoebe	3	4	1	5	0	1	2	7	0	0	0	0	0	0	0	0	0	11	2	3	0	0	0	1	1	1	0	1	0	0	0	0	1	0	1	0	0	2	0	0	1	1	0	3	0	0	0	0	2
Minois dryas	5	12	4	7	5	4	1	5	1	0	2	0	4	0	1	0	0	2	0	0	0	0	0	0	2	3	1	1	0	1	1	0	0	3	1	1	3	0	1	0	0	0	0	0	0	1	0	2	1
Nymphalis antiopa	14	4	2	3	2	1	1	8	0	2	1	1	2	2	3	1	0	1	0	11	1	1	2	1	0	0	2	3	1	0	2	0	0	5	2	3	2	0	6	0	0	0	1	0	1	0	0	5	4
Nymphalis polychloros	11	3	3	1	2	4	6	13	0	0	1	0	1	2	1	1	1	0	2	0	0	4	3	0	1	0	1	2	0	0	0	1	0	0	1	3	0	0	3	1	1	0	0	3	1	2	0	0	3
Papilio machaon	11	3	0	0	0	13	9	10	3	6	4	2	5	4	6	1	1	3	3	0	2	5	4	1	2	6	2	0	2	4	6	6	5	7	3	5	3	4	1	0	1	2	1	0	0	2	1	4	3
Pararge aegeria	5	3	1	0	1	5	4	5	1	3	0	0	2	3	2	1	0	1	3	0	0	0	0	3	1	1	4	2	2	3	0	1	0	1	0	0	3	1	2	0	2	2	1	0	5	3	5	3	7
Parnassius apollo	37	24	2	2	4	3	9	17	6	16	6	3	2	5	5	5	7	13	8	16	5	12	8	5	7	7	4	1	7	8	6	8	6	0	1	9	3	3	1	2	3	0	0	4	3	4	2	2	2
Parnassius mnemosyne	6	10	1	0	0	1	1	4	1	0	0	0	0	1	0	0	0	0	5	0	0	0	0	0	0	0	0	0	0	0	0	0	0	0	0	3	0	0	0	0	0	0	0	0	0	0	0	0	0
Pieris brassicae	6	3	0	2	0	3	3	5	1	1	0	2	0	1	1	0	1	5	3	1	0	2	2	0	2	0	0	1	2	0	2	2	3	1	5	2	0	4	0	2	9	0	4	3	1	2	0	5	5
Pieris mannii	0	0	0	0	0	0	0	0	0	0	0	0	0	0	0	0	0	0	0	0	0	0	0	0	0	0	0	0	0	0	0	0	0	0	0	0	0	0	0	0	0	0	0	0	0	0	0	0	0
Pieris napi	5	2	0	0	2	5	5	8	2	2	2	0	5	4	2	1	0	2	5	0	0	4	5	7	8	2	3	0	3	2	3	3	2	4	5	2	10	0	3	9	1	1	0	1	5	1	5	7	12
Pieris rapae	5	1	0	0	0	4	2	2	3	3	0	0	0	3	3	0	1	0	2	2	1	3	0	4	3	0	4	8	9	1	2	4	3	5	2	4	3	1	2	2	3	4	1	2	9	1	4	5	19
Plebeius argus	4	4	3	2	0	4	16	22	3	3	3	0	0	4	8	12	3	0	3	3	2	2	2	3	2	3	3	0	2	11	6	5	8	2	4	4	5	1	1	2	4	3	1	0	1	0	0	1	4
Plebeius argyrognomon	0	2	0	0	1	6	5	13	2	1	0	0	1	0	3	0	3	3	2	1	0	7	3	2	0	0	2	2	5	6	18	2	2	3	4	1	2	0	2	3	6	5	2	3	6	4	12	0	5
Plebeius idas	0	0	0	0	0	0	0	0	0	1	0	0	2	0	6	1	0	0	0	1	0	1	1	0	0	1	0	0	0	1	4	0	2	3	0	2	2	0	0	0	0	2	0	2	0	1	0	2	7
Plebeius optilete	0	2	0	0	0	7	3	4	1	0	0	0	0	0	0	0	1	2	0	0	0	1	2	0	0	0	0	0	0	0	0	1	1	3	1	1	1	0	0	1	0	0	0	0	0	0	0	1	1
Polygonia c-album	6	4	0	0	1	6	6	18	3	3	0	1	1	2	3	2	1	0	1	0	0	2	5	0	0	2	0	0	3	1	1	0	4	2	0	1	1	1	3	2	2	0	1	3	5	3	1	3	6
Polyommatus amandus	0	0	0	0	0	0	0	0	0	0	0	0	0	0	0	0	0	0	0	0	0	0	0	0	0	0	0	0	0	0	0	0	0	0	0	0	0	0	0	0	0	0	0	0	0	0	0	0	0
Polyommatus bellargus	6	15	1	5	7	6	17	27	3	4	2	2	0	1	6	1	4	12	5	1	2	2	0	4	2	6	2	4	4	10	12	7	3	6	5	14	2	2	2	1	0	4	0	1	6	6	6	2	5
Polyommatus coridon	4	2	2	0	3	3	20	28	2	0	2	0	0	4	4	6	6	6	4	2	0	8	2	4	2	3	2	3	4	1	4	4	8	6	8	5	2	3	1	4	2	2	1	1	6	3	6	1	3
Polyommatus damon	5	2	1	0	0	1	5	4	0	0	1	0	0	0	1	2	1	7	0	5	0	5	1	0	1	2	0	1	1	1	0	0	2	1	1	3	0	0	0	0	0	0	0	0	0	0	0	0	0
Polyommatus daphnis	0	1	0	0	1	1	0	1	0	0	0	0	1	0	0	0	0	0	0	0	0	0	0	0	0	0	0	2	0	1	2	1	0	0	0	0	0	0	0	0	0	0	0	0	0	0	0	0	0
Polyommatus dorylas	0	7	2	3	0	2	4	15	0	4	2	1	0	0	0	0	1	8	1	4	0	4	5	4	5	3	1	1	1	0	0	1	0	0	1	1	0	0	0	2	0	0	0	0	1	1	0	0	0
Polyommatus icarus	2	3	0	0	1	10	28	30	5	11	5	3	25	4	5	2	4	10	8	3	3	9	9	9	2	7	4	2	2	7	31	10	1	1	5	11	4	2	5	7	1	6	2	2	16	8	10	1	5
Polyommatus semiargus	4	1	1	0	0	4	5	7	6	2	0	1	4	1	7	2	4	7	2	4	0	3	1	3	0	2	1	1	1	0	4	3	0	1	4	11	1	2	0	4	2	1	3	2	8	4	5	3	5
Polyommatus thersites	0	0	0	0	0	0	3	0	0	0	0	0	0	0	0	1	0	1	1	2	0	0	1	0	4	2	2	4	3	6	9	4	0	0	0	0	0	0	1	2	0	0	0	0	1	0	0	0	1
Pontia daplidice	5	8	0	2	1	5	5	3	0	0	2	0	1	1	0	0	4	3	1	2	2	2	0	0	0	1	3	0	1	3	0	3	2	3	1	0	0	0	0	0	0	0	0	0	9	9	2	2	1
Pseudophilotes baton	0	4	1	0	0	1	1	0	0	0	0	0	0	0	0	0	0	1	2	3	0	0	0	0	0	2	1	0	0	0	1	2	1	0	0	1	1	0	0	0	1	0	0	0	0	0	0	4	0
Pyrgus alveus	1	1	0	2	0	2	0	1	1	0	0	0	0	0	0	0	0	1	1	0	0	0	0	0	1	0	1	0	2	0	2	0	1	0	0	1	1	0	0	3	1	0	0	0	1	1	0	1	0
Pyrgus armoricanus	0	0	0	1	0	1	1	2	0	0	0	0	0	0	0	0	0	0	2	0	0	0	0	0	0	0	0	0	0	0	0	0	0	0	0	0	0	0	0	1	0	0	0	0	0	0	0	0	1
Pyrgus carthami	5	7	5	1	2	3	3	5	0	0	0	1	0	0	0	0	0	1	0	0	0	0	0	0	1	3	0	4	1	0	1	1	1	1	0	2	0	0	1	0	0	0	0	0	0	0	0	0	1
Pyrgus cirsii	1	0	0	0	0	3	1	0	0	1	0	0	0	0	0	0	1	0	0	1	0	0	0	2	0	1	0	0	1	3	6	2	0	1	1	0	2	0	0	0	0	0	0	0	0	2	8	0	1
Pyrgus malvae	9	7	0	0	2	3	4	8	0	4	1	0	1	3	5	0	1	5	7	1	0	1	3	1	1	0	3	0	2	2	3	6	4	2	1	0	5	1	3	2	2	1	0	0	0	8	1	1	1
Pyrgus serratulae	0	1	0	0	0	0	2	3	1	0	0	1	0	0	0	0	0	2	1	0	1	0	1	0	2	4	1	2	1	3	5	6	0	2	1	3	0	0	1	1	0	0	0	0	0	1	2	0	0
Pyronia tithonus	3	2	0	2	1	10	3	3	2	1	1	0	5	1	1	0	1	2	0	0	0	2	1	0	1	0	1	3	1	3	5	1	2	5	1	0	0	0	0	1	0	2	0	0	1	3	1	4	5
Rhagades pruni	3	1	0	0	0	0	6	4	0	0	0	2	0	0	1	0	0	1	0	3	4	0	0	0	0	0	2	0	2	2	0	1	1	2	1	0	0	1	2	0	1	9	2	0	0	0	2	2	2
Satyrium acaciae	0	0	1	3	0	2	1	4	0	1	0	2	0	0	0	0	0	0	0	0	0	2	0	1	0	0	0	0	3	8	0	0	1	0	0	0	0	0	0	0	0	0	0	0	0	0	1	0	2
Satyrium ilicis	2	7	5	1	2	0	4	2	4	1	2	0	2	0	4	0	1	2	3	2	0	2	1	1	3	0	0	1	1	2	0	3	1	0	0	1	0	0	0	1	2	0	0	1	2	0	1	0	0
Satyrium pruni	5	1	0	1	2	0	2	7	0	1	0	0	3	0	1	2	0	1	2	0	0	0	0	0	2	0	0	1	2	2	1	1	0	0	0	1	1	1	0	1	0	0	0	0	0	0	3	1	4
Satyrium spini	2	8	0	3	1	1	6	6	1	1	1	0	0	0	1	1	2	1	0	1	0	1	0	0	2	0	1	2	0	3	0	1	5	0	0	3	0	1	1	0	0	0	0	0	0	0	0	0	1
Satyrium w-album	1	0	0	1	0	1	6	2	0	0	0	0	1	2	2	0	2	4	2	0	0	0	0	2	0	0	2	0	0	1	0	0	0	0	0	1	0	0	0	2	0	0	0	0	3	0	0	1	1
Spialia sertorius	3	1	2	2	2	0	7	4	0	2	1	1	0	0	4	0	0	3	1	0	1	5	0	2	4	1	0	2	2	1	3	2	1	2	1	2	0	1	3	1	0	0	0	0	0	4	3	2	0
Thecla betulae	6	2	0	2	3	3	1	7	1	3	0	1	0	1	3	1	1	5	3	2	1	1	0	4	1	0	0	0	1	1	0	1	1	4	2	2	0	1	1	1	0	0	0	1	0	0	3	1	5
Thymelicus acteon	10	9	4	2	2	0	3	3	0	0	2	0	0	1	0	0	2	6	0	2	0	0	0	2	0	0	0	1	0	0	1	0	1	2	0	0	3	0	0	0	0	0	0	0	0	0	1	1	2
Thymelicus lineola	2	1	4	1	1	1	0	0	2	2	2	0	0	2	1	1	1	3	0	0	0	0	5	0	1	0	1	0	1	0	2	0	0	1	0	1	0	2	1	1	0	0	0	1	5	1	0	0	0
Thymelicus sylvestris	4	1	0	1	0	5	0	0	0	0	3	0	2	1	2	2	2	3	0	1	0	1	0	1	0	0	0	1	3	2	1	0	0	1	2	2	1	2	1	1	0	1	0	5	0	2	0	0	1
Vanessa atalanta	11	3	2	2	4	2	3	2	1	1	0	0	3	1	5	0	0	1	2	0	0	2	2	1	0	3	0	0	2	0	2	0	1	1	5	3	2	0	1	1	1	0	1	1	2	4	2	4	8
Vanessa cardui	10	2	3	3	31	4	6	5	2	0	3	6	1	0	9	1	0	1	0	1	2	0	1	1	0	8	1	0	5	0	0	0	1	2	6	0	7	0	1	0	0	0	0	0	1	0	3	4	0
Zygaena angelicae	0	0	0	0	0	0	0	5	0	0	1	4	0	0	1	1	3	0	4	2	0	0	1	1	1	4	8	0	3	4	1	5	4	0	0	2	4	3	1	8	9	0	0	5	1	9	9	3	2
Zygaena carniolica	6	4	0	2	0	2	20	13	1	4	0	0	0	1	0	0	6	7	3	6	4	9	5	4	15	8	0	3	15	8	12	10	6	5	7	17	15	0	16	14	8	12	0	8	22	10	18	29	27
Zygaena cynarae	2	0	0	0	0	0	1	1	0	0	0	4	0	1	2	3	4	0	1	1	0	0	0	0	2	0	0	0	2	10	19	11	1	0	2	3	12	0	10	0	0	0	0	0	0	0	0	9	7
Zygaena ephialtes	1	0	0	0	2	4	16	16	1	2	9	0	0	4	5	3	7	8	9	4	7	8	1	5	2	1	7	2	17	12	23	0	11	8	1	4	3	5	28	9	8	10	0	7	0	2	53	27	13
Zygaena fausta	11	2	2	0	0	0	0	1	1	0	0	1	0	0	1	0	3	3	2	5	0	2	4	3	6	3	9	3	4	2	1	9	8	1	3	5	8	3	0	13	4	1	0	7	4	1	10	6	13
Zygaena filipendulae	9	2	1	2	2	1	9	16	0	1	0	0	0	5	6	6	11	3	3	3	10	10	4	5	10	3	1	8	21	18	18	15	6	6	7	9	16	10	28	33	14	12	8	0	9	7	11	15	23
Zygaena lonicerae	6	1	1	0	0	1	4	4	1	0	0	0	0	7	3	2	4	3	1	0	3	3	3	5	0	2	1	5	10	8	17	12	1	0	1	10	1	4	13	45	8	0	0	7	2	1	11	4	3
Zygaena loti	4	1	0	0	2	2	14	3	0	0	1	0	0	4	4	5	4	6	4	3	0	5	6	7	6	10	0	5	12	13	10	7	13	2	4	17	15	6	14	32	34	12	0	9	15	14	33	23	9
Zygaena minos	0	0	0	0	0	0	1	2	0	0	0	0	0	0	0	0	0	0	0	0	0	0	0	0	1	2	0	3	1	3	0	1	0	1	0	0	0	6	2	0	0	0	0	0	0	0	0	2	0
Zygaena osterodensis	1	0	0	0	0	3	1	2	4	2	4	1	4	2	1	4	1	2	1	6	3	0	6	10	1	7	3	3	3	2	8	12	9	6	6	30	8	12	13	41	12	6	0	0	4	7	6	17	11
Zygaena purpuralis	6	2	0	0	0	0	1	6	0	0	0	0	0	3	0	0	3	1	1	4	12	4	2	10	1	5	3	2	1	5	5	8	5	0	3	7	4	1	3	7	2	0	0	1	4	1	2	1	2
Zygaena transalpina	0	0	0	0	1	0	1	0	0	0	1	0	0	1	0	0	0	1	2	0	0	0	0	0	2	0	1	2	2	3	2	4	1	3	1	0	0	1	13	2	8	3	0	0	3	0	3	1	0
Zygaena trifolii	2	0	0	0	2	0	3	5	2	2	1	0	0	2	1	5	4	4	2	2	1	5	4	3	13	1	2	6	9	10	12	6	10	2	0	7	9	9	10	13	21	12	4	0	1	2	7	3	2
Zygaena viciae	1	0	0	0	0	0	0	6	0	3	0	1	0	1	0	1	2	1	0	2	3	3	3	21	15	6	10	4	8	6	7	8	1	1	4	4	10	6	17	26	18	8	6	3	5	9	14	12	6
[truncated: 66 more columns]
